# Supplementary material for: Identification and Mode of Action of a Plant Natural Product Targeting Human Fungal Pathogens
Source: Antimicrob Agents Chemother. 2017 Aug 24;61(9):e00829-17. doi: 10.1128/AAC.00829-17 (PMC5571344; doi:10.1128/AAC.00829-17)
Supplement: Supplemental material [file AAC.00829-17_zac009176507sd2.xlsx]

## Sheet: 1 hour (1h)_tomatidine
129 genes affected by tomatidine compared to untreated control after 1 hour exposure					(FDR (adj.P.Val) ≤ 0.05 and Fold-Change (FC) ≥ 2)
		Fold change (FC) in gene expression between 1 hour tomatidine-treated cells and DMSO-control cells
ORF	Associated_Gene_Name	log2 FC	moderated t-statistics	P.Value	FDR (false discovery rate)
orf19.5958	CDR2	5.12399	35.0185	2.56458e-12	8.65485e-09
orf19.344	orf19.344	4.2537	11.2781	3.03718e-07	0.000104568
orf19.4335	TNA1	4.03598	7.56491	1.35769e-05	0.00149935
orf19.23	RTA3	3.91377	34.5479	2.95741e-12	8.65485e-09
orf19.4082	DDR48	3.70506	8.20948	6.40492e-06	0.000871815
orf19.2468	orf19.2468	3.41614	4.51432	0.000961342	0.0356123
orf19.6000	CDR1	3.28769	24.1835	1.24886e-10	2.43652e-07
orf19.5635	PGA7	3.1992	9.19977	2.19305e-06	0.000416097
orf19.5636	RBT5	3.19818	10.852	4.43625e-07	0.000123645
orf19.6840	orf19.6840	3.11496	15.4808	1.25866e-08	1.05242e-05
orf19.5874	orf19.5874	2.99969	8.13002	7.00955e-06	0.000932429
orf19.7585	INO1	2.99142	8.35708	5.42611e-06	0.000812047
orf19.5741	ALS1	2.95707	5.08156	0.000395222	0.0182144
orf19.5785	orf19.5785	2.91876	7.80826	1.01697e-05	0.00123391
orf19.1631	ERG6	2.88574	16.7305	5.68684e-09	5.54752e-06
orf19.5814.1	orf19.5814.1	2.87295	8.2978	5.79825e-06	0.000812047
orf19.711	orf19.711	2.84357	13.4158	5.37681e-08	2.85119e-05
orf19.3282	BMT3	2.84345	10.7018	5.08542e-07	0.000124021
orf19.2568	IFU5	2.69089	9.59605	1.4649e-06	0.000306216
orf19.4716	GDH3	2.49646	5.83911	0.000129484	0.00789445
orf19.3740	PGA23	2.36496	4.68627	0.000730772	0.029498
orf19.5634	FRP1	2.29508	8.84143	3.19721e-06	0.00058479
orf19.5717	orf19.5717	2.2396	7.24761	1.99909e-05	0.00190486
orf19.24	RTA2	2.23752	11.6315	2.23871e-07	8.18947e-05
orf19.1344	orf19.1344	2.19843	5.95699	0.000109634	0.00692711
orf19.1438	orf19.1438	2.13825	8.61056	4.10227e-06	0.000678203
orf19.4255	ECM331	2.0297	6.48979	5.29075e-05	0.0039701
orf19.1430	orf19.1430	1.98646	7.62308	1.26632e-05	0.00142534
orf19.7350	RCT1	1.94731	7.21983	2.06912e-05	0.00190486
orf19.6928	SAP9	1.90164	5.13479	0.000364443	0.0174203
orf19.767	ERG3	1.89841	8.29338	5.82709e-06	0.000812047
orf19.6026	ERG2	1.88673	13.3072	5.8356e-08	2.85119e-05
orf19.5037	HRQ2	1.88351	5.7666	0.000143576	0.00857498
orf19.86	orf19.86	1.88306	8.57019	4.28729e-06	0.000678203
orf19.7221	SET3	1.87928	13.2912	5.90647e-08	2.85119e-05
orf19.7504	orf19.7504	1.85363	7.86294	9.53899e-06	0.00118791
orf19.5797	PLC2	1.84537	9.41269	1.76259e-06	0.00035574
orf19.5713	YMX6	1.81659	9.19504	2.20383e-06	0.000416097
orf19.4631	ERG251	1.81362	9.72585	1.28728e-06	0.000289787
orf19.1069	RPN4	1.78965	10.7472	4.87897e-07	0.000124021
orf19.4706	orf19.4706	1.77793	11.0675	3.65703e-07	0.000118915
orf19.5861.1	orf19.5861.1	1.74943	4.40103	0.00115427	0.0404546
orf19.1267	orf19.1267	1.73155	11.8749	1.82282e-07	7.11266e-05
orf19.1727	PMC1	1.71629	10.7395	4.91338e-07	0.000124021
orf19.2125	orf19.2125	1.71579	6.24786	7.33082e-05	0.00510801
orf19.5799	orf19.5799	1.71422	6.62922	4.39943e-05	0.00352738
orf19.2726	orf19.2726	1.7029	8.06643	7.5379e-06	0.000959116
orf19.7359	CRZ1	1.69716	5.52611	0.00020332	0.0110188
orf19.7472	IFF4	1.69443	6.96805	2.83899e-05	0.00244361
orf19.6877	PNG2	1.65467	7.75865	1.0781e-05	0.00123727
orf19.260	SLD1	1.61265	6.58179	4.68301e-05	0.003704
orf19.6117	orf19.6117	1.60713	5.06203	0.000407197	0.0186197
orf19.2030	orf19.2030	1.60605	5.0002	0.000447708	0.0203134
orf19.4531	orf19.4531	1.56455	5.53882	0.000199574	0.0109169
orf19.740	HAP41	1.54493	5.13183	0.000366086	0.0174203
orf19.922	ERG11	1.53171	7.76249	1.07324e-05	0.00123727
orf19.391	UPC2	1.52975	8.70386	3.70687e-06	0.000640635
orf19.3188	TAC1	1.52559	8.08827	7.35173e-06	0.000956214
orf19.780	DUR1,2	1.48666	5.81301	0.000134379	0.00810847
orf19.2887	orf19.2887	1.48291	10.98	3.95384e-07	0.000120757
orf19.4077	MIT1	1.46594	10.2516	7.73411e-07	0.000181071
orf19.3932	orf19.3932	1.4256	5.16402	0.000348634	0.0168719
orf19.6852	orf19.6852	1.41328	7.19249	2.14063e-05	0.00190486
orf19.5379	ERG4	1.40752	6.7837	3.59654e-05	0.00300722
orf19.6659	GAP6	1.39126	6.42016	5.80684e-05	0.00430221
orf19.3737	orf19.3737	1.3854	13.699	4.3556e-08	2.85119e-05
orf19.6518	orf19.6518	1.37308	4.3406	0.00127347	0.0430845
orf19.4477	CSH1	1.3721	4.29313	0.00137614	0.0457644
orf19.3732	ERG25	1.35721	7.37722	1.70444e-05	0.00175019
orf19.3984	orf19.3984	1.35359	6.3943	6.01202e-05	0.00439854
orf19.6554	orf19.6554	1.29762	4.65501	0.000767884	0.0303678
orf19.1027	PDR16	1.28745	8.59369	4.17853e-06	0.000678203
orf19.5925	orf19.5925	1.26738	4.748	0.000662917	0.0277147
orf19.263.1	orf19.263.1	1.24437	6.23762	7.43405e-05	0.005119
orf19.406	ERG1	1.23137	4.37698	0.00120024	0.04141
orf19.4041	PEX4	1.21628	6.04547	9.68838e-05	0.00644185
orf19.5178	ERG5	1.21156	7.18975	2.14797e-05	0.00190486
orf19.7319	SUC1	1.1934	5.16372	0.000348796	0.0168719
orf19.3829	PHR1	1.19038	7.27284	1.9377e-05	0.00190486
orf19.3615	orf19.3615	1.18459	6.67683	4.13321e-05	0.00337877
orf19.7210	orf19.7210	1.10303	4.56989	0.000879407	0.0338629
orf19.4907	orf19.4907	1.09922	4.52689	0.000942122	0.0351226
orf19.1598	ERG24	1.08985	5.10591	0.000380816	0.0179462
orf19.2244	orf19.2244	1.07506	4.34128	0.00127205	0.0430845
orf19.3644	orf19.3644	1.06815	6.67256	4.15635e-05	0.00337877
orf19.1887	orf19.1887	1.04771	6.37834	6.14257e-05	0.00443857
orf19.1266	orf19.1266	1.0467	4.22445	0.0015403	0.0489965
orf19.7498	LEU1	1.03012	4.37569	0.00120275	0.04141
orf19.7457	orf19.7457	1.00527	7.39195	1.67405e-05	0.00175019
orf19.4805	orf19.4805	-1.05068	-6.25541	7.25578e-05	0.00510801
orf19.4997	KIS2	-1.08026	-7.38982	1.67841e-05	0.00175019
orf19.6874	orf19.6874	-1.08033	-4.32463	0.00130706	0.0439669
orf19.4066	orf19.4066	-1.08311	-5.45572	0.000225462	0.0117824
orf19.333	FCY2	-1.10003	-4.5509	0.000906546	0.0342323
orf19.2461	PRN4	-1.14022	-7.46357	1.53433e-05	0.00166304
orf19.4651	PGA53	-1.14466	-9.66397	1.36885e-06	0.000296737
orf19.4215	FET34	-1.152	-6.02956	9.90545e-05	0.00644185
orf19.6077	orf19.6077	-1.15579	-4.2154	0.00156342	0.0494632
orf19.385	GCV2	-1.18382	-4.90772	0.000516478	0.0232534
orf19.7098	orf19.7098	-1.19599	-7.25845	1.97246e-05	0.00190486
orf19.6222.1	orf19.6222.1	-1.20195	-7.20059	2.11919e-05	0.00190486
orf19.3406	orf19.3406	-1.2057	-4.42301	0.00111387	0.039512
orf19.1847	ARO10	-1.21731	-5.64634	0.000170687	0.00999033
orf19.1333	SNG3	-1.25409	-5.22467	0.000318113	0.0157789
orf19.125	EBP1	-1.25739	-5.27039	0.000296986	0.0151153
orf19.1327	RBT1	-1.25866	-4.48824	0.00100253	0.0366738
orf19.3529	ABP2	-1.30316	-5.10169	0.00038327	0.0179462
orf19.3618	YWP1	-1.39621	-8.30981	5.72068e-06	0.000812047
orf19.1822	UME6	-1.40305	-4.6236	0.000807201	0.031497
orf19.6679	orf19.6679	-1.41305	-8.70024	3.72144e-06	0.000640635
orf19.6248	orf19.6248	-1.44872	-7.23628	2.02734e-05	0.00190486
orf19.3869	orf19.3869	-1.45713	-4.53627	0.000928061	0.0348201
orf19.4274	PUT1	-1.46697	-5.59113	0.000184919	0.0105993
orf19.1442	PLB4.5	-1.52256	-5.64983	0.000169827	0.00999033
orf19.1321	HWP1	-1.54929	-4.73485	0.000676798	0.0280943
orf19.4456	GAP4	-1.58496	-7.02895	2.62803e-05	0.0022958
orf19.1258	orf19.1258	-1.62845	-4.26208	0.00144795	0.0471293
orf19.4998	ROB1	-1.68591	-7.79494	1.033e-05	0.00123391
orf19.3419	MAE1	-1.706	-4.8467	0.00056791	0.0251816
orf19.7219	FTR1	-1.89703	-12.0131	1.62478e-07	6.79274e-05
orf19.2633.1	orf19.2633.1	-2.06857	-4.27812	0.00141038	0.0466381
orf19.7502	orf19.7502	-2.2147	-5.48575	0.000215716	0.0115833
orf19.4749	orf19.4749	-2.28665	-10.9324	4.12634e-07	0.000120757
orf19.7330	orf19.7330	-2.28752	-4.76598	0.000644433	0.0271705
orf19.2158	NAG3	-2.95942	-18.0038	2.67423e-09	3.13045e-06
orf19.1996	CHA1	-3.00541	-13.2453	6.11562e-08	2.85119e-05
orf19.3475	orf19.3475	-3.07475	-22.0133	3.32912e-10	4.87134e-07
orf19.3448	orf19.3448	-3.45221	-5.46314	0.000223012	0.0117594
orf19.5760	IHD1	-4.19869	-13.1995	6.33274e-08	2.85119e-05

## Sheet: 3 hours (3h) tomatidine 
1149 genes affected by tomatidine compared to untreated control after 3 hour exposure					(FDR (adj.P.Val) ≤ 0.05 and Fold-Change (FC) ≥ 2)
		Fold change (FC) in gene expression between 3 hour tomatidine-treated cells and DMSO-control cells
ORF	Associated_Gene_Name	log2 FC	moderated t-statistics	P.Value	FDR (false discovery rate)
orf19.2251	AAH1	-1.99913	-3.75446	0.00338386	0.0113227
orf19.2810	AAP1	5.7407	14.7894	2.00463e-08	4.23863e-06
orf19.4669	AAT22	-2.0752	-5.4784	0.00021806	0.00152104
orf19.2699	ABP1	1.05182	6.48544	5.32146e-05	0.000577857
orf19.3676	ABP140	-1.20815	-3.70554	0.00367807	0.0120536
orf19.3171	ACH1	2.5769	16.2304	7.76201e-09	2.00129e-06
orf19.6385	ACO1	1.29095	10.0958	8.97382e-07	4.25973e-05
orf19.5061	ADE5,7	-1.28744	-8.41918	5.06376e-06	0.000135496
orf19.6317	ADE6	-1.00165	-5.81824	0.000133381	0.00107532
orf19.5789	ADE8	-1.59876	-11.3591	2.82998e-07	2.09669e-05
orf19.4505	ADH3	1.9967	6.97627	2.80949e-05	0.000377894
orf19.2608	ADH5	2.74689	5.39351	0.000247172	0.00166852
orf19.2752	ADR1	1.29652	4.73314	0.000678616	0.00343899
orf19.5862	AFP99	2.17809	6.6826	4.10209e-05	0.000487009
orf19.4950	AKR1	1.14136	6.39278	6.02434e-05	0.000626296
orf19.742	ALD6	3.75901	11.1822	3.30395e-07	2.22276e-05
orf19.1710	ALI1	1.06669	3.6794	0.00384607	0.0124577
orf19.10	ALK8	1.74765	3.76426	0.0033279	0.0111815
orf19.2337	ALP1	-2.35687	-8.00561	8.08372e-06	0.000178448
orf19.5741	ALS1	2.30272	3.9571	0.00240233	0.00865186
orf19.1097	ALS2	-1.74794	-4.29755	0.00136622	0.00568738
orf19.4555	ALS4	-1.73813	-4.96002	0.000476311	0.00263502
orf19.346	ALT1	1.05143	5.04723	0.000416525	0.00239481
orf19.2768	AMS1	3.53171	9.19809	2.19688e-06	7.65378e-05
orf19.6254	ANT1	2.21792	6.70307	3.99388e-05	0.000479021
orf19.5197	APE2	-1.02739	-7.45657	1.54742e-05	0.000261764
orf19.1891	APR1	1.07528	4.61052	0.00082419	0.00394193
orf19.6322	ARD	1.69715	5.78886	0.000139083	0.00110156
orf19.7469	ARG1	2.70289	11.3401	2.87729e-07	2.10187e-05
orf19.5610	ARG3	2.16423	9.55369	1.52846e-06	6.03039e-05
orf19.6689	ARG4	1.02125	7.27306	1.93718e-05	0.000302355
orf19.3770	ARG8	1.24843	8.87294	3.09147e-06	9.88764e-05
orf19.1847	ARO10	-2.42154	-11.232	3.16219e-07	2.17745e-05
orf19.1986	ARO2	-1.17114	-9.62745	1.41962e-06	5.73036e-05
orf19.1517	ARO3	-1.79056	-11.4522	2.6108e-07	1.96854e-05
orf19.1237	ARO9	1.6507	8.43326	4.98532e-06	0.000135088
orf19.3015	ARX1	-1.27797	-4.73448	0.000677193	0.00343765
orf19.7377	ASE1	-1.58427	-5.56299	0.000192655	0.00138285
orf19.3715	ASF1	-1.03982	-4.38232	0.00118987	0.00515492
orf19.2344	ASR1	3.29872	6.45659	5.53039e-05	0.000590108
orf19.6169	ATO1	2.14338	2.98441	0.0128748	0.0315034
orf19.3263	ATO10	2.22075	4.42622	0.00110811	0.00491284
orf19.6997	ATO5	2.89517	6.89796	3.1046e-05	0.000397619
orf19.6995	ATO6	1.22337	4.4255	0.0011094	0.00491284
orf19.2785	ATP7	1.04025	3.92023	0.00255594	0.00909418
orf19.2480.1	AUT7	1.08196	4.96574	0.000472121	0.00262923
orf19.2791	BBC1	1.26528	5.80379	0.000136154	0.00109016
orf19.2593	BIO2	1.60439	7.08764	2.44062e-05	0.000345883
orf19.3567	BIO32	1.89764	5.64924	0.000169972	0.00126894
orf19.4914.1	BLP1	4.29885	5.62995	0.000174785	0.00129496
orf19.2504	BMS1	-1.28503	-3.70425	0.00368622	0.01206
orf19.6782	BMT1	-1.20899	-4.39819	0.0011596	0.00506882
orf19.3282	BMT3	2.01719	7.59205	1.31421e-05	0.000234514
orf19.860	BMT8	1.3197	4.03703	0.00210145	0.00784926
orf19.4673	BMT9	3.16061	6.00907	0.000101925	0.000882499
orf19.3230	BOI2	-1.22524	-4.50114	0.000981922	0.00451468
orf19.1828	BUD16	-1.1941	-3.56867	0.00465052	0.0144247
orf19.5430	BUD21	-1.3491	-4.0453	0.00207265	0.00776149
orf19.4015	CAG1	1.07204	3.56693	0.00466453	0.0144478
orf19.84	CAN3	-1.96885	-10.9287	4.13982e-07	2.5777e-05
orf19.6229	CAT1	3.13844	12.4844	1.10695e-07	1.24596e-05
orf19.4591	CAT2	1.93609	6.40218	5.94866e-05	0.000622409
orf19.5097	CAT8	1.42881	6.71814	3.91618e-05	0.000470665
orf19.2876	CBF1	-1.10697	-4.38379	0.00118704	0.00514646
orf19.6948	CCC1	-1.29838	-4.07331	0.00197811	0.00747923
orf19.3298	CCH1	1.05184	8.24686	6.14018e-06	0.000153583
orf19.7503	CDA2	2.7755	4.80473	0.000606423	0.00316345
orf19.4192	CDC14	-1.31546	-7.47348	1.51602e-05	0.000259235
orf19.3575	CDC19	-1.38555	-5.93403	0.000113229	0.000948109
orf19.5487	CDC46	-1.47013	-6.67296	4.15415e-05	0.00048922
orf19.3761	CDC54	-1.53453	-4.5994	0.00083893	0.0039856
orf19.5242	CDC6	-1.55399	-3.86882	0.00278736	0.00975742
orf19.6000	CDR1	2.73609	20.126	8.44874e-10	7.06435e-07
orf19.918	CDR11	1.44005	5.27468	0.00029508	0.0018571
orf19.5958	CDR2	4.14038	28.2963	2.41201e-11	7.05873e-08
orf19.460	CEK2	1.68984	3.87956	0.00273729	0.00960388
orf19.1264	CFL2	-2.89079	-13.2304	6.18545e-08	8.80489e-06
orf19.1996	CHA1	-1.83067	-8.06806	7.52387e-06	0.000172695
orf19.6851	CHL4	-1.39783	-4.52231	0.000949078	0.00441986
orf19.677	CHO1	1.92937	13.2025	6.31822e-08	8.80489e-06
orf19.7298	CHS2	1.08519	7.04235	2.5839e-05	0.00035923
orf19.3895	CHT2	-1.43141	-10.7281	4.96461e-07	2.90338e-05
orf19.1515	CHT4	1.05312	6.66271	4.21026e-05	0.000492052
orf19.113	CIP1	2.63048	4.08745	0.00193212	0.00734332
orf19.2839	CIRT4B	1.05143	3.20659	0.00871889	0.0233983
orf19.4393	CIT1	2.14106	7.70502	1.14869e-05	0.000220504
orf19.6146	CLG1	-1.8145	-5.07138	0.000401414	0.00233546
orf19.4630	CPA1	1.04178	5.9724	0.000107291	0.000911431
orf19.1339	CPY1	1.068	6.00513	0.000102488	0.000884753
orf19.2599	CRC1	1.30782	5.5625	0.000192791	0.00138285
orf19.633	CRG1	1.71341	4.08262	0.00194771	0.0073834
orf19.2706	CRH11	1.63834	8.82589	3.25077e-06	0.000101747
orf19.4784	CRP1	-2.48846	-5.61892	0.000177603	0.00131086
orf19.7359	CRZ1	1.24513	4.05425	0.00204194	0.00766612
orf19.2356	CRZ2	-1.66204	-3.19355	0.0089201	0.0237747
orf19.6163	CSE4	-1.15117	-9.52862	1.5675e-06	6.07586e-05
orf19.4477	CSH1	1.76574	5.52477	0.000203718	0.0014488
orf19.4170	CSP2	-1.1284	-5.00019	0.000447718	0.00252213
orf19.4775	CTA8	-1.60092	-7.99631	8.17087e-06	0.000178448
orf19.3494	CTF5	-1.19858	-2.90352	0.0148445	0.0351192
orf19.4551	CTN1	4.30596	8.6418	3.96503e-06	0.000117869
orf19.2809	CTN3	4.92572	11.3204	2.92693e-07	2.10187e-05
orf19.5870	CTP1	-1.56423	-8.95073	2.84633e-06	9.25532e-05
orf19.3682	CWH8	1.13314	4.51371	0.000962284	0.00445818
orf19.5000	CYB2	3.72343	10.323	7.22957e-07	3.73168e-05
orf19.1957	CYC3	1.08069	5.4842	0.000216209	0.00151011
orf19.6402	CYS3	-1.24364	-7.07945	2.46588e-05	0.000347433
orf19.4688	DAG7	1.22843	5.24825	0.000307024	0.00190766
orf19.4777	DAK2	-1.09933	-3.78534	0.00321073	0.0108941
orf19.309	DAL5	1.24177	2.65172	0.0231302	0.0498456
orf19.3208	DAL52	1.38255	3.67246	0.003892	0.0125856
orf19.3252	DAL81	-1.19954	-2.93061	0.0141532	0.0338671
orf19.6956	DAL9	1.15431	3.20346	0.00876668	0.0234835
orf19.4837	DAM1	-1.0209	-5.16187	0.000349774	0.00212242
orf19.3065	DAO1	1.16048	6.43914	5.66096e-05	0.000599161
orf19.5166	DBF4	-1.22304	-3.02064	0.0120804	0.0299223
orf19.171	DBP2	-1.00559	-6.57375	4.73305e-05	0.000527667
orf19.4870	DBP3	-1.4752	-4.35993	0.00123399	0.00529126
orf19.6902	DBP7	-1.47217	-8.56782	4.29847e-06	0.000120681
orf19.4082	DDR48	6.20367	13.7457	4.20819e-08	6.65691e-06
orf19.6971	DIE2	1.07935	2.95419	0.0135779	0.0328123
orf19.2942	DIP5	2.02216	4.48066	0.00101483	0.00460808
orf19.5805	DLD1	1.29292	7.34433	1.7745e-05	0.000285334
orf19.5417	DOT5	1.31027	4.6223	0.000808863	0.00389332
orf19.7564	DPB2	-1.78698	-4.7905	0.000620093	0.00320865
orf19.5083	DRG1	-1.37363	-8.17364	6.67035e-06	0.000163354
orf19.7635	DRS1	-1.09858	-3.24128	0.00820589	0.0222873
orf19.1428	DUO1	-1.30478	-7.64458	1.23424e-05	0.000226475
orf19.780	DUR1,2	1.09082	4.26522	0.00144052	0.00592921
orf19.781	DUR3	-1.6826	-5.99763	0.000103569	0.000890142
orf19.6656	DUR31	1.20701	3.15154	0.00960075	0.0251761
orf19.3322	DUT1	-1.40108	-6.61022	4.51077e-05	0.000512652
orf19.125	EBP1	-2.59339	-10.8703	4.36365e-07	2.66046e-05
orf19.6445	ECI1	2.55886	8.56966	4.28978e-06	0.000120681
orf19.5299	ECM1	-1.61156	-3.87928	0.00273858	0.00960388
orf19.4099	ECM17	-1.00149	-5.10559	0.000381001	0.00225025
orf19.6958	ECM18	1.24202	6.827	3.40091e-05	0.000425332
orf19.4887	ECM21	1.08726	2.99391	0.0126616	0.0310728
orf19.4255	ECM331	1.5758	5.0385	0.000422134	0.00241993
orf19.6500	ECM42	1.18463	8.09864	7.26512e-06	0.000171463
orf19.5498	EFH1	1.62336	3.97602	0.00232724	0.00846046
orf19.3040	EHT1	-1.06348	-7.20981	2.09505e-05	0.00031262
orf19.7332	ELF1	-1.60621	-4.70954	0.000704371	0.00352366
orf19.6070	ENA2	1.79945	5.26138	0.000301025	0.00187971
orf19.5507	ENP1	-1.74238	-2.80133	0.0177722	0.0405065
orf19.6686	ENP2	-1.48215	-2.78858	0.0181761	0.0412055
orf19.922	ERG11	1.65127	8.3684	5.35801e-06	0.000140002
orf19.4809	ERG12	-1.36289	-7.77461	1.05801e-05	0.00020853
orf19.6026	ERG2	1.08731	7.66882	1.19913e-05	0.000223534
orf19.3732	ERG25	1.72035	9.35109	1.87686e-06	6.90896e-05
orf19.4631	ERG251	2.05213	11.0049	3.86679e-07	2.46004e-05
orf19.2016	ERG28	1.14895	4.00354	0.00222243	0.00817077
orf19.767	ERG3	1.21103	5.29049	0.000288172	0.00182936
orf19.5379	ERG4	1.58562	7.64207	1.23794e-05	0.000226475
orf19.1631	ERG6	3.56179	20.65	6.471e-10	7.06435e-07
orf19.3616	ERG9	1.07491	5.57291	0.000189889	0.00137099
orf19.1445	ESC4	-1.48243	-2.79053	0.0181135	0.0410924
orf19.2952	EXG2	1.74963	10.8815	4.31951e-07	2.66046e-05
orf19.7379	FAA2	1.92515	9.16788	2.2668e-06	7.76639e-05
orf19.272	FAA21	2.39864	10.8411	4.48031e-07	2.70343e-05
orf19.4114	FAA2-1	2.96987	9.32541	1.92683e-06	7.04859e-05
orf19.7156	FAA2-3	3.35333	11.7575	2.01179e-07	1.77414e-05
orf19.3801	FAV1	1.15537	3.09785	0.0105485	0.0269845
orf19.4618	FBA1	-1.08444	-3.89438	0.00266968	0.00943007
orf19.6178	FBP1	2.21006	7.07832	2.46937e-05	0.000347433
orf19.4195.1	FCA1	-1.30605	-9.54934	1.53516e-06	6.03039e-05
orf19.6817	FCR1	-1.43337	-3.61868	0.00426762	0.0134805
orf19.333	FCY2	-2.29589	-9.49823	1.61627e-06	6.2237e-05
orf19.1832	FCY23	-1.45487	-7.84721	9.71593e-06	0.000197456
orf19.638	FDH1	2.44602	3.70876	0.00365792	0.0120077
orf19.4215	FET34	-2.44788	-12.8122	8.54018e-08	1.06352e-05
orf19.3791	FGR10	1.40126	5.65255	0.00016916	0.00126449
orf19.1586	FGR22	2.12265	6.74823	3.76583e-05	0.000458242
orf19.1596	FGR28	1.3308	8.74983	3.5274e-06	0.000108094
orf19.1813	FLC2	1.02301	7.9481	8.63926e-06	0.000183875
orf19.6577	FLU1	-1.16435	-5.34463	0.000265792	0.00175783
orf19.1523	FMO1	3.30042	9.16279	2.27883e-06	7.76639e-05
orf19.857	FMO2	1.7469	5.08543	0.000392892	0.0023042
orf19.3422	FMP27	-1.13486	-7.70267	1.15189e-05	0.000220504
orf19.1288	FOX2	3.2037	9.90194	1.08267e-06	4.72902e-05
orf19.1704	FOX3	3.11258	8.19163	6.53562e-06	0.000161601
orf19.1415	FRE10	-1.57178	-6.86393	3.24308e-05	0.000411751
orf19.5634	FRP1	2.09131	8.05642	7.62492e-06	0.000173652
orf19.4802	FTH1	1.67007	5.16089	0.000350291	0.00212242
orf19.7219	FTR1	-1.75853	-11.136	3.44146e-07	2.28896e-05
orf19.6724	FUM12	1.98977	13.0696	6.99434e-08	9.09731e-06
orf19.4143	FYV5	-1.25753	-2.78217	0.0183825	0.0415578
orf19.3670	GAL1	3.51189	9.99656	9.87538e-07	4.4462e-05
orf19.3672	GAL10	3.74763	8.71195	3.67461e-06	0.000110863
orf19.3674	GAL102	1.32803	6.34066	6.46291e-05	0.000653149
orf19.3675	GAL7	2.24237	5.89468	0.000119686	0.000990837
orf19.6993	GAP2	3.44034	4.28758	0.00138869	0.00576455
orf19.4456	GAP4	-2.48649	-11.027	3.79112e-07	2.46004e-05
orf19.6659	GAP6	1.51569	6.99436	2.74569e-05	0.000373733
orf19.4899	GCA1	4.66393	10.8015	4.64369e-07	2.77342e-05
orf19.999	GCA2	3.39619	6.47964	5.36278e-05	0.000578748
orf19.385	GCV2	-2.11926	-8.78575	3.39373e-06	0.000105657
orf19.2192	GDH2	2.24829	4.34007	0.00127457	0.00541369
orf19.4716	GDH3	2.33818	5.46889	0.000221131	0.00153532
orf19.3734	GEF2	1.91596	6.36784	6.23009e-05	0.000638611
orf19.658	GIN1	-1.5375	-3.01298	0.0122441	0.0302256
orf19.663	GIN4	-1.42763	-2.87722	0.0155482	0.0364014
orf19.34	GIT1	-2.2444	-6.72659	3.87332e-05	0.000468399
orf19.7434	GLG2	3.60765	18.5398	1.97586e-09	8.28705e-07
orf19.2989	GOR1	-1.17339	-6.63829	4.34731e-05	0.000501547
orf19.1756	GPD1	-1.8443	-5.03104	0.000426993	0.002443
orf19.6977	GPI1	-1.28012	-5.72327	0.000152773	0.00117193
orf19.903	GPM1	-1.24599	-5.57368	0.000189675	0.00137099
orf19.1944	GPR1	1.06421	5.45396	0.000226048	0.00155838
orf19.85	GPX2	-2.52499	-8.40894	5.12169e-06	0.000135644
orf19.4317	GRE3	1.72195	6.57925	4.69875e-05	0.000525846
orf19.6947	GTT11	1.29942	11.4883	2.5306e-07	1.96249e-05
orf19.356	GTT13	3.34244	5.08658	0.000392203	0.00230247
orf19.4813	GUA1	-1.42997	-11.4466	2.62337e-07	1.96854e-05
orf19.1115	GUK1	-1.40535	-5.73047	0.000151202	0.00116292
orf19.6706	GYP7	1.48473	4.92324	0.000504191	0.00275283
orf19.2432	HAC1	1.27547	6.15637	8.31001e-05	0.000761165
orf19.4647	HAP3	-1.82845	-6.40251	5.94604e-05	0.000622409
orf19.740	HAP41	3.31315	11.0053	3.86519e-07	2.46004e-05
orf19.1481	HAP42	1.70386	10.6861	5.15892e-07	2.90338e-05
orf19.1973	HAP5	-1.04269	-5.07214	0.00040095	0.00233509
orf19.3962	HAS1	-1.11237	-6.76193	3.69947e-05	0.000451318
orf19.6074	HBR1	-1.04812	-6.81091	3.47224e-05	0.00043199
orf19.2712	HCA4	-1.4668	-3.46237	0.00558679	0.0165567
orf19.4853	HCM1	-2.02365	-3.8673	0.00279456	0.00976154
orf19.6028	HGC1	1.86997	10.0559	9.3252e-07	4.35219e-05
orf19.4527	HGT1	4.56491	9.36574	1.84896e-06	6.84935e-05
orf19.5753	HGT10	2.4007	7.30825	1.85493e-05	0.000295828
orf19.7093	HGT13	3.06561	4.57214	0.000876249	0.00412274
orf19.4682	HGT17	8.23858	10.9504	4.06008e-07	2.55523e-05
orf19.5447	HGT19	2.10587	3.85167	0.00286937	0.00997471
orf19.3668	HGT2	5.45833	6.32676	6.58557e-05	0.000658895
orf19.5962	HGT4	1.62947	4.59125	0.000849914	0.00401821
orf19.644	HGT9	4.52467	6.16704	8.18888e-05	0.000755986
orf19.3195	HIP1	1.13806	8.0296	7.86352e-06	0.000176382
orf19.4026	HIS1	-1.048	-9.2362	2.11199e-06	7.40207e-05
orf19.4177	HIS5	-1.106	-9.82876	1.16306e-06	4.96892e-05
orf19.3291	HMT1	-1.01893	-8.63663	3.98737e-06	0.000117869
orf19.2587	HNM3	1.26364	4.49973	0.000984153	0.00452139
orf19.2946	HNM4	2.95435	5.12193	0.000371638	0.00220608
orf19.5664	HOF1	-1.31196	-7.64541	1.23302e-05	0.000226475
orf19.4546	HOL4	2.00033	5.3121	0.000279007	0.00179942
orf19.1559	HOM2	-1.46561	-11.6911	2.12801e-07	1.7976e-05
orf19.4411	HOS1	1.07194	5.3076	0.000280893	0.00180468
orf19.5832	HPT1	-1.18075	-7.15052	2.25567e-05	0.000329972
orf19.5037	HRQ2	3.93103	12.0353	1.59518e-07	1.60464e-05
orf19.7440	HST6	2.03789	5.2609	0.000301242	0.00187971
orf19.1321	HWP1	-1.98115	-6.05466	9.56539e-05	0.000838117
orf19.4384	HXT5	3.86936	7.82583	9.96222e-06	0.000200374
orf19.4975	HYR1	1.38415	4.4746	0.0010248	0.00464253
orf19.6844	ICL1	5.64087	11.781	1.97235e-07	1.77414e-05
orf19.3733	IDP2	3.61438	13.9418	3.64707e-08	6.39616e-06
orf19.3311	IFD3	2.33932	5.2891	0.000288771	0.00183118
orf19.7472	IFF4	2.46725	10.1462	8.55124e-07	4.1364e-05
orf19.2879	IFF5	1.46914	7.43689	1.58485e-05	0.000266298
orf19.570	IFF8	1.37497	5.80085	0.000136726	0.00109027
orf19.944	IFG3	1.20184	6.50927	5.15533e-05	0.000562951
orf19.5167	IFM1	1.0879	5.29895	0.000284547	0.00181818
orf19.2176	IFM3	1.29507	6.94995	2.90513e-05	0.000383672
orf19.1763	IFR1	1.74087	4.65261	0.000770822	0.00376282
orf19.2568	IFU5	2.81775	10.0484	9.39256e-07	4.35219e-05
orf19.5760	IHD1	-6.03193	-18.9627	1.56511e-09	8.28705e-07
orf19.18	IMH3	-1.24574	-9.28371	2.01109e-06	7.22142e-05
orf19.7229	IML2	1.19476	3.61187	0.00431777	0.0136017
orf19.2832	INN1	1.48451	7.79378	1.03442e-05	0.000205933
orf19.7585	INO1	7.0885	19.803	9.99146e-10	7.31001e-07
orf19.4257	INT1	-1.06699	-3.54206	0.00486863	0.0148805
orf19.1377	IPK2	1.43264	5.7109	0.000155512	0.00118517
orf19.7232	IRR1	-1.0325	-4.66013	0.000761674	0.00372438
orf19.7401	ISW2	-1.12163	-2.89452	0.0150817	0.035551
orf19.3526	ITR1	1.41844	6.29793	6.84805e-05	0.0006782
orf19.7447	JEN1	1.09619	2.98866	0.0127789	0.0312818
orf19.5307	JEN2	3.30289	4.44328	0.00107794	0.00483093
orf19.564	KAR3	-1.05654	-2.82152	0.0171511	0.0393359
orf19.6165	KGD1	1.139	7.33902	1.7861e-05	0.000286413
orf19.6126	KGD2	1.21988	9.46301	1.67486e-06	6.32448e-05
orf19.1747	KIP2	-1.2978	-3.97764	0.00232093	0.00844801
orf19.5265	KIP4	-1.03233	-3.94762	0.00244085	0.00875386
orf19.4997	KIS2	-1.23151	-8.42448	5.03407e-06	0.000135496
orf19.4979	KNS1	2.11386	7.98557	8.27279e-06	0.000179336
orf19.2183	KRE30	-1.28605	-6.06624	9.4126e-05	0.00082845
orf19.661	KRR1	-1.60365	-2.74688	0.0195616	0.0436001
orf19.2385	KTI12	-1.32468	-2.95852	0.0134749	0.0326443
orf19.6486	LDG3	5.10877	5.11451	0.000375857	0.00222436
orf19.7498	LEU1	1.24057	5.26964	0.00029732	0.00186318
orf19.7080	LEU2	1.08484	7.41086	1.63587e-05	0.000271239
orf19.1375	LEU42	1.74826	6.35584	6.33171e-05	0.000644513
orf19.5798	LIG4	1.80443	7.02475	2.64203e-05	0.000365574
orf19.4856	LIP3	1.73019	5.8676	0.000124358	0.00102085
orf19.2133	LIP4	1.5163	5.62996	0.000174782	0.00129496
orf19.7320	LIP7	1.94698	2.93931	0.0139383	0.033492
orf19.7650	LTV1	-1.9602	-4.87822	0.000540699	0.00289015
orf19.651	LYP1	1.94503	4.98536	0.000458056	0.00256801
orf19.4776	LYS143	1.34718	6.20828	7.73831e-05	0.000735265
orf19.3419	MAE1	-1.9352	-5.49785	0.000211916	0.00148367
orf19.5500	MAK16	-1.66583	-2.84907	0.0163385	0.0378569
orf19.5912	MAK21	-1.46751	-5.7283	0.000151673	0.00116501
orf19.3540	MAK5	-1.07918	-4.27035	0.00142846	0.00588863
orf19.7668	MAL2	1.16813	3.80857	0.0030866	0.0105463
orf19.7187	MAM33	1.17416	7.56425	1.35878e-05	0.000238409
orf19.7634	MCD1	-1.85812	-3.11357	0.0102617	0.0264588
orf19.7025	MCM1	-1.35358	-8.29343	5.8268e-06	0.000147638
orf19.4354	MCM2	-1.14412	-4.04834	0.00206217	0.00773709
orf19.1901	MCM3	-1.62575	-4.45243	0.00106212	0.00477463
orf19.2611	MCM6	-1.0125	-3.5004	0.00523135	0.0157182
orf19.7481	MDH1	1.49022	4.34474	0.00126489	0.00538039
orf19.4602	MDH1-1	1.04528	5.01455	0.000437938	0.00248377
orf19.3574	MDJ2	1.48848	8.0294	7.8653e-06	0.000176382
orf19.1826	MDM34	2.24983	7.00227	2.7183e-05	0.000372605
orf19.5919	MEA1	-1.85042	-4.95543	0.000479701	0.00264129
orf19.5811	MET1	-2.01819	-7.57934	1.33439e-05	0.000235956
orf19.4076	MET10	-1.01199	-5.15939	0.000351093	0.00212508
orf19.946	MET14	-1.3704	-6.2117	7.70223e-05	0.000733026
orf19.3106	MET16	-1.53483	-5.79135	0.000138591	0.00109981
orf19.2618	MET2	-1.09436	-7.87847	9.36761e-06	0.000194665
orf19.7534	MIS12	-1.4196	-5.28716	0.000289614	0.00183453
orf19.4077	MIT1	2.54245	17.7799	3.0424e-09	9.89287e-07
orf19.4833	MLS1	2.61237	6.09376	9.06026e-05	0.000804699
orf19.3803	MNN22	-1.24025	-5.90119	0.000118591	0.000983161
orf19.6692	MNN26	-1.02439	-4.29874	0.00136355	0.00568032
orf19.2881	MNN4	1.215	4.00672	0.00221063	0.00814275
orf19.5029	MODF	1.27985	6.67893	4.12185e-05	0.000487483
orf19.3369	MOH1	3.33837	5.1032	0.000382388	0.00225389
orf19.1915	MPP10	-1.10832	-5.392	0.000247727	0.00166852
orf19.7293	MPS1	-1.66898	-3.81223	0.00306755	0.0104996
orf19.1149	MRF1	1.40083	5.76358	0.000144198	0.00112842
orf19.3844	MRP8	-1.3093	-10.1725	8.33913e-07	4.06741e-05
orf19.5550	MRT4	-1.21348	-5.30203	0.000283239	0.00181577
orf19.3908	MRV8	2.40901	2.77813	0.0185136	0.0417572
orf19.1490	MSB2	-1.03727	-5.82811	0.000131524	0.00106474
orf19.4945	MSH6	-1.43329	-5.31283	0.000278704	0.00179942
orf19.5248	MSO1	1.32595	5.02136	0.000433382	0.00246749
orf19.4183	MUC1	1.1551	9.01534	2.6587e-06	8.69352e-05
orf19.6313.2	MVB12	1.28107	7.01378	2.67894e-05	0.000368938
orf19.2158	NAG3	-3.35173	-20.3905	7.37857e-10	7.06435e-07
orf19.939	NAM7	-1.14644	-5.68762	0.000160812	0.00121137
orf19.4664	NAT4	-2.3648	-11.6989	2.11407e-07	1.7976e-05
orf19.1721	NCE103	1.40562	2.93177	0.0141243	0.0338388
orf19.2672	NCP1	1.29404	7.84875	9.69849e-06	0.000197456
orf19.7242	NCR1	1.01323	3.06819	0.0111122	0.0279982
orf19.665	NEP1	-1.23514	-3.71431	0.00362342	0.0119414
orf19.5850	NOC2	-1.12993	-3.24695	0.00812506	0.0221603
orf19.1902	NOC4	-1.08832	-2.68908	0.0216578	0.0472643
orf19.7384	NOG1	-1.29133	-4.94287	0.000489106	0.00268298
orf19.5732	NOG2	-1.44465	-2.77566	0.0185944	0.041891
orf19.3138	NOP1	-1.04577	-8.61985	4.06094e-06	0.000119441
orf19.6766	NOP13	-1.45523	-4.70137	0.00071352	0.0035482
orf19.7050	NOP15	-1.91711	-4.3958	0.00116411	0.00508095
orf19.5198	NOP4	-1.24369	-4.67651	0.000742146	0.00364105
orf19.1199	NOP5	-1.03605	-6.73161	3.84811e-05	0.000466315
orf19.6236	NOP6	-1.28082	-2.84429	0.0164767	0.0381029
orf19.6022	NRM1	-1.80773	-3.10468	0.0104228	0.0267627
orf19.5071	NRP1	-1.63233	-3.54675	0.0048294	0.0148147
orf19.2185	NSA1	-1.41278	-3.54356	0.004856	0.0148775
orf19.7424	NSA2	-1.11756	-3.66127	0.00396724	0.0127374
orf19.6570	NUP	-1.54421	-6.69263	4.0487e-05	0.000481647
orf19.7411	OAC1	1.98277	4.51965	0.000953147	0.00443463
orf19.1802	OFD1	-1.08828	-8.25549	6.08073e-06	0.000152749
orf19.7190	OGG1	-1.68257	-3.85546	0.00285103	0.00992688
orf19.5673	OPT7	-3.59233	-7.77896	1.05261e-05	0.00020853
orf19.5770	OPT8	-1.04618	-6.19089	7.92499e-05	0.000739792
orf19.1005	orf19.1005	1.20226	2.97742	0.0130341	0.0317868
orf19.1030	orf19.1030	-1.33716	-6.43616	5.68364e-05	0.000600476
orf19.1070	orf19.1070	2.77502	9.72175	1.29253e-06	5.44255e-05
orf19.1075	orf19.1075	-1.0519	-3.43956	0.00581181	0.017068
orf19.1090	orf19.1090	-1.05649	-2.809	0.0175338	0.040071
orf19.11	orf19.11	2.51817	6.61713	4.46993e-05	0.000508998
orf19.1106	orf19.1106	1.74788	3.62883	0.00419398	0.0133192
orf19.1113	orf19.1113	-1.69164	-5.6115	0.000179525	0.00132005
orf19.1116	orf19.1116	-1.41924	-4.32444	0.00130748	0.00551743
orf19.1124	orf19.1124	1.12718	6.13854	8.5166e-05	0.000775236
orf19.1150.1	orf19.1150.1	-1.08296	-4.8274	0.000585294	0.00308069
orf19.1159	orf19.1159	-1.02023	-3.47393	0.00547623	0.0162785
orf19.1167	orf19.1167	-1.74961	-6.3171	6.67229e-05	0.000664165
orf19.1180	orf19.1180	1.19752	5.4024	0.000243941	0.00165829
orf19.1202	orf19.1202	-1.22408	-5.35678	0.000261031	0.00173418
orf19.1210	orf19.1210	1.04846	4.13161	0.00179553	0.00690458
orf19.1258	orf19.1258	-1.82082	-4.76556	0.000644864	0.00330218
orf19.1267	orf19.1267	1.22712	8.41553	5.0843e-06	0.000135496
orf19.1274	orf19.1274	1.23985	3.15466	0.00954857	0.0250618
orf19.1297	orf19.1297	1.00464	7.29041	1.89614e-05	0.00029914
orf19.1300	orf19.1300	1.58595	10.3173	7.26826e-07	3.73168e-05
orf19.1307	orf19.1307	2.33036	4.92222	0.000504991	0.00275463
orf19.1318	orf19.1318	-2.09698	-7.58887	1.31923e-05	0.000234695
orf19.1330	orf19.1330	1.29087	5.32615	0.000273217	0.00178476
orf19.1334	orf19.1334	-1.27309	-6.34009	6.46788e-05	0.000653149
orf19.1344	orf19.1344	4.17064	11.301	2.97692e-07	2.10187e-05
orf19.1349	orf19.1349	1.44145	3.18468	0.0090595	0.0240696
orf19.1350	orf19.1350	1.17488	6.62163	4.44355e-05	0.00050698
orf19.1351	orf19.1351	-2.06303	-4.92541	0.0005025	0.00274616
orf19.1356	orf19.1356	1.20924	6.26624	7.14951e-05	0.000697234
orf19.1363	orf19.1363	4.30352	4.62621	0.000803856	0.00388089
orf19.1366	orf19.1366	1.37218	5.53477	0.000200759	0.00143123
orf19.1368	orf19.1368	-1.49356	-5.69138	0.000159942	0.00120766
orf19.1369	orf19.1369	1.74427	5.56334	0.000192557	0.00138285
orf19.1388	orf19.1388	-1.33976	-4.39047	0.00117422	0.00511361
orf19.1409.1	orf19.1409.1	-1.01824	-7.59333	1.31219e-05	0.000234514
orf19.1411	orf19.1411	1.25458	3.12696	0.0100235	0.0259607
orf19.1417	orf19.1417	-1.26215	-5.28188	0.000291912	0.0018451
orf19.1424	orf19.1424	1.89293	7.53787	1.40257e-05	0.000243598
orf19.1430	orf19.1430	1.64924	6.32898	6.56579e-05	0.000658041
orf19.1433	orf19.1433	1.32357	3.54013	0.00488485	0.014908
orf19.1438	orf19.1438	2.66114	10.7162	5.0191e-07	2.90338e-05
orf19.1447	orf19.1447	-2.09238	-4.93795	0.000492843	0.00270095
orf19.1449	orf19.1449	1.81437	7.28397	1.91126e-05	0.000299909
orf19.1461	orf19.1461	1.07273	4.61514	0.000818137	0.00392183
orf19.1473	orf19.1473	-1.61003	-2.73695	0.0199066	0.0442408
orf19.1488	orf19.1488	1.15842	4.22351	0.00154269	0.00621077
orf19.149	orf19.149	1.27099	3.07528	0.0109748	0.0277474
orf19.1496	orf19.1496	1.24317	9.37301	1.8353e-06	6.84203e-05
orf19.1522	orf19.1522	-1.05421	-4.49032	0.000999172	0.00456174
orf19.1535	orf19.1535	-1.09455	-7.11307	2.36393e-05	0.000339119
orf19.1539	orf19.1539	2.52389	3.9232	0.00254319	0.00905983
orf19.1562	orf19.1562	2.4612	6.9701	2.8316e-05	0.000377894
orf19.1580	orf19.1580	1.21655	3.01848	0.0121263	0.0300079
orf19.1582	orf19.1582	1.27115	3.99633	0.00224941	0.00824924
orf19.1589.1	orf19.1589.1	1.04857	2.89664	0.0150256	0.0354474
orf19.1600	orf19.1600	-1.2999	-3.93441	0.00249568	0.00892316
orf19.1609	orf19.1609	-1.33859	-4.01854	0.00216736	0.00802699
orf19.1617	orf19.1617	1.40206	6.99574	2.7409e-05	0.000373733
orf19.1626	orf19.1626	-1.07188	-8.83978	3.20286e-06	0.000101332
orf19.1630	orf19.1630	-1.16693	-6.52656	5.03827e-05	0.000551196
orf19.1632	orf19.1632	1.41344	6.1707	8.14777e-05	0.000754571
orf19.1639	orf19.1639	1.45737	2.92467	0.0143019	0.0341252
orf19.1641	orf19.1641	1.21245	5.11025	0.000378304	0.00223658
orf19.1642	orf19.1642	-1.43128	-2.69502	0.0214325	0.0469224
orf19.1646	orf19.1646	-1.11894	-3.97022	0.00235	0.00850623
orf19.1656	orf19.1656	1.14766	3.16131	0.00943789	0.0248493
orf19.1666	orf19.1666	-1.14516	-3.55103	0.00479397	0.0147602
orf19.1687	orf19.1687	-1.06405	-3.93754	0.00248259	0.00888623
orf19.1697	orf19.1697	-1.9878	-4.03948	0.00209287	0.0078222
orf19.1709	orf19.1709	1.74051	7.24211	2.01276e-05	0.000309212
orf19.1728	orf19.1728	3.75506	4.39161	0.00117205	0.00510796
orf19.1757	orf19.1757	-1.77866	-4.41456	0.00112922	0.00497316
orf19.1765	orf19.1765	2.76649	10.109	8.86079e-07	4.251e-05
orf19.1766	orf19.1766	4.63422	11.989	1.65751e-07	1.60464e-05
orf19.177	orf19.177	-2.33577	-6.46514	5.4676e-05	0.000588269
orf19.1780	orf19.1780	2.40044	8.15427	6.81876e-06	0.00016509
orf19.1785	orf19.1785	1.22195	4.95619	0.000479134	0.00264065
orf19.1791	orf19.1791	-1.24246	-4.13124	0.00179663	0.00690458
orf19.1796	orf19.1796	-1.15519	-6.62398	4.42983e-05	0.000506402
orf19.1800	orf19.1800	1.65907	6.0561	9.54621e-05	0.000838117
orf19.1815	orf19.1815	-1.42919	-10.2234	7.94431e-07	3.9074e-05
orf19.1834	orf19.1834	-1.22389	-2.77451	0.0186322	0.0419601
orf19.1888	orf19.1888	1.33537	6.31788	6.66528e-05	0.000664165
orf19.192	orf19.192	1.84207	8.92976	2.91028e-06	9.41098e-05
orf19.1943	orf19.1943	2.8394	7.31586	1.83764e-05	0.000293871
orf19.1948	orf19.1948	-1.34006	-5.44668	0.000228486	0.00156979
orf19.1950	orf19.1950	1.33914	6.39613	5.99722e-05	0.000624642
orf19.1968.1	orf19.1968.1	-1.15115	-4.63166	0.000796917	0.00385484
orf19.1985	orf19.1985	3.5416	14.5809	2.31563e-08	4.65301e-06
orf19.199	orf19.199	1.39119	5.75959	0.000145024	0.00113315
orf19.201	orf19.201	1.23444	5.60191	0.000182042	0.0013302
orf19.2018.1	orf19.2018.1	1.24743	4.79002	0.00062057	0.00320865
orf19.2030	orf19.2030	2.22734	6.93448	2.96301e-05	0.000387975
orf19.2049	orf19.2049	1.00932	3.05048	0.0114633	0.0287096
orf19.2064	orf19.2064	1.16336	4.14484	0.00175661	0.00679904
orf19.2067	orf19.2067	1.71357	9.15306	2.30199e-06	7.76639e-05
orf19.2076	orf19.2076	1.17797	5.20513	0.000327622	0.00201297
orf19.21	orf19.21	-1.85716	-10.3938	6.76361e-07	3.56643e-05
orf19.2114	orf19.2114	1.01162	3.79704	0.00314763	0.0107423
orf19.2123	orf19.2123	1.12013	2.88813	0.0152525	0.035833
orf19.2125	orf19.2125	1.94982	7.10004	2.40289e-05	0.000343727
orf19.2167	orf19.2167	-1.21656	-2.85045	0.0162989	0.0377962
orf19.2168	orf19.2168	2.73144	4.96335	0.000473868	0.00263395
orf19.217	orf19.217	1.50238	3.3241	0.00710236	0.0199568
orf19.22	orf19.22	-1.40402	-7.22629	2.05262e-05	0.000311719
orf19.2210	orf19.2210	1.02499	9.99952	9.84713e-07	4.4462e-05
orf19.2237.1	orf19.2237.1	-1.35135	-2.94578	0.0137803	0.0332056
orf19.2244	orf19.2244	1.21334	4.89966	0.000522975	0.00282377
orf19.2246	orf19.2246	-2.23354	-16.2372	7.72883e-09	2.00129e-06
orf19.2247	orf19.2247	2.0815	4.62054	0.000811141	0.00389478
orf19.2261	orf19.2261	-1.1932	-6.99109	2.75712e-05	0.000374418
orf19.2286	orf19.2286	-1.41605	-11.2073	3.23183e-07	2.19952e-05
orf19.2296	orf19.2296	1.71082	4.84783	0.000566908	0.00300554
orf19.2305	orf19.2305	-1.20577	-4.37407	0.00120593	0.00521291
orf19.2312	orf19.2312	-1.14535	-6.24978	7.31166e-05	0.00070619
orf19.2314	orf19.2314	-1.7222	-4.5666	0.000884046	0.00415275
orf19.2319	orf19.2319	-1.35653	-3.13177	0.00993923	0.0257979
orf19.2320	orf19.2320	-1.38418	-3.03065	0.0118696	0.0295002
orf19.2335	orf19.2335	-1.10139	-8.3641	5.3838e-06	0.000140051
orf19.2362	orf19.2362	-1.17811	-3.82334	0.0030103	0.0103624
orf19.2371	orf19.2371	-1.62988	-5.79093	0.000138674	0.00109981
orf19.2372	orf19.2372	-1.66279	-8.08366	7.39065e-06	0.000172046
orf19.2387	orf19.2387	1.01252	6.56894	4.76321e-05	0.000530021
orf19.2394	orf19.2394	1.93184	3.9923	0.00226465	0.00827919
orf19.2397.3	orf19.2397.3	1.2677	3.71075	0.00364555	0.011994
orf19.2398	orf19.2398	1.22522	3.35429	0.0067389	0.0190821
orf19.2414	orf19.2414	1.85641	6.58481	4.66443e-05	0.00052317
orf19.2415	orf19.2415	1.06451	4.72321	0.000689332	0.0034662
orf19.2426	orf19.2426	-1.39189	-11.8205	1.90798e-07	1.74491e-05
orf19.2445	orf19.2445	2.62235	9.28825	2.00171e-06	7.22142e-05
orf19.2452	orf19.2452	-1.65168	-6.4978	5.23458e-05	0.00056948
orf19.246	orf19.246	1.97513	13.3981	5.44891e-08	8.17756e-06
orf19.2468	orf19.2468	6.01471	7.94825	8.63775e-06	0.000183875
orf19.2489	orf19.2489	-1.17297	-7.7745	1.05815e-05	0.00020853
orf19.2509.1	orf19.2509.1	3.84158	4.73223	0.000679597	0.00343899
orf19.2512	orf19.2512	-1.25771	-5.5123	0.000207474	0.00147015
orf19.2515	orf19.2515	5.03521	10.09	9.02455e-07	4.25973e-05
orf19.2516	orf19.2516	1.0927	6.5857	4.6589e-05	0.00052317
orf19.2517	orf19.2517	1.29807	2.73011	0.020148	0.0446352
orf19.2565	orf19.2565	1.15531	7.20826	2.09909e-05	0.00031262
orf19.2575	orf19.2575	-1.12323	-5.61706	0.000178083	0.00131109
orf19.2594	orf19.2594	-1.12591	-5.66658	0.000165765	0.00124069
orf19.2620	orf19.2620	2.95827	3.59205	0.00446731	0.0140124
orf19.263.1	orf19.263.1	1.73857	8.71488	3.66297e-06	0.000110863
orf19.2633.1	orf19.2633.1	-3.84738	-7.95697	8.55096e-06	0.000183329
orf19.2638.1	orf19.2638.1	-1.49431	-7.83357	9.87229e-06	0.00019925
orf19.2642	orf19.2642	-1.0044	-4.85712	0.000558755	0.00297579
orf19.27	orf19.27	1.1116	7.8063	1.01931e-05	0.000203781
orf19.2701	orf19.2701	4.73037	10.2406	7.8154e-07	3.9074e-05
orf19.2724	orf19.2724	2.27102	4.50363	0.000978002	0.00450373
orf19.2734	orf19.2734	1.20016	3.06609	0.0111533	0.0280413
orf19.2761	orf19.2761	-1.29436	-8.32314	5.63591e-06	0.000144048
orf19.2763	orf19.2763	-1.12121	-3.95841	0.00239703	0.00863905
orf19.2769	orf19.2769	1.41622	4.43816	0.00108691	0.00485625
orf19.278	orf19.278	2.07209	6.17197	8.13361e-05	0.000754454
orf19.2781	orf19.2781	1.7368	4.6034	0.000833589	0.00397636
orf19.28	orf19.28	-1.18456	-7.22175	2.0642e-05	0.000311719
orf19.2812	orf19.2812	1.25037	3.4598	0.00561169	0.0166053
orf19.2827	orf19.2827	-1.25031	-3.78842	0.00319399	0.0108499
orf19.2875	orf19.2875	-1.50738	-3.75161	0.00340028	0.011366
orf19.2887	orf19.2887	1.60347	11.8726	1.82631e-07	1.69673e-05
orf19.29	orf19.29	-1.27954	-3.21272	0.00862585	0.0231805
orf19.2905	orf19.2905	1.27322	3.5623	0.00470178	0.0145222
orf19.2917	orf19.2917	-1.26323	-4.40633	0.00114439	0.00502106
orf19.2923	orf19.2923	-1.0924	-5.75532	0.000145912	0.00113567
orf19.2934	orf19.2934	-1.47164	-3.02487	0.0119907	0.029738
orf19.2957	orf19.2957	1.49892	3.87976	0.00273638	0.00960388
orf19.2959.1	orf19.2959.1	2.08103	4.95661	0.000478829	0.00264065
orf19.2978	orf19.2978	1.44743	7.9063	9.06887e-06	0.000190251
orf19.3021	orf19.3021	1.68513	4.21271	0.00157038	0.00626692
orf19.3029	orf19.3029	2.02234	6.76305	3.69409e-05	0.000451318
orf19.3030	orf19.3030	1.12943	5.57263	0.000189966	0.00137099
orf19.3037	orf19.3037	-1.53429	-11.5176	2.46771e-07	1.95183e-05
orf19.3042	orf19.3042	-1.31748	-3.15679	0.00951292	0.0249906
orf19.3048	orf19.3048	-1.22935	-2.98031	0.0129682	0.031677
orf19.310	orf19.310	1.09274	4.22667	0.00153469	0.0061906
orf19.3100	orf19.3100	-1.13694	-3.6285	0.0041963	0.0133194
orf19.3124	orf19.3124	-1.00717	-5.46269	0.000223156	0.00154572
orf19.3151	orf19.3151	1.3031	6.09649	9.02601e-05	0.000802876
orf19.3167	orf19.3167	1.14348	4.4884	0.00100227	0.00456875
orf19.318	orf19.318	1.74236	12.5663	1.03688e-07	1.2048e-05
orf19.3222	orf19.3222	-1.28844	-7.37552	1.708e-05	0.000278629
orf19.323	orf19.323	-1.17898	-6.88719	3.14772e-05	0.000401386
orf19.3232	orf19.3232	6.20825	4.33415	0.00128693	0.00545073
orf19.3238	orf19.3238	2.13936	4.95343	0.000481187	0.00264449
orf19.3310	orf19.3310	3.09377	6.1994	7.83305e-05	0.000739269
orf19.3325	orf19.3325	-1.22947	-6.04587	9.68299e-05	0.000847153
orf19.3332	orf19.3332	-1.01458	-5.9849	0.000105429	0.000900842
orf19.3351	orf19.3351	1.09747	3.6952	0.00374358	0.0121932
orf19.3353	orf19.3353	-1.04595	-5.45637	0.000225245	0.00155467
orf19.3373	orf19.3373	1.13351	4.4918	0.000996785	0.00455795
orf19.3393	orf19.3393	-1.11266	-2.76087	0.0190852	0.0427174
orf19.3406	orf19.3406	-2.0967	-7.69156	1.16716e-05	0.000222429
orf19.3418	orf19.3418	1.16313	4.27027	0.00142864	0.00588863
orf19.3430	orf19.3430	-1.00157	-6.40768	5.9049e-05	0.000620492
orf19.3431	orf19.3431	-1.06684	-3.0851	0.0107871	0.0273914
orf19.3435	orf19.3435	3.62358	12.5882	1.01901e-07	1.2048e-05
orf19.344	orf19.344	5.20219	13.7929	4.06519e-08	6.65691e-06
orf19.3444	orf19.3444	1.17451	4.56378	0.000888048	0.00416486
orf19.3448	orf19.3448	-3.28901	-5.20486	0.000327757	0.00201297
orf19.345	orf19.345	1.83043	10.709	5.05211e-07	2.90338e-05
orf19.3461	orf19.3461	1.32323	9.15021	2.30882e-06	7.76639e-05
orf19.3463	orf19.3463	-1.13453	-2.99304	0.0126809	0.0311069
orf19.3469	orf19.3469	-1.01921	-3.68182	0.00383015	0.0124298
orf19.3471	orf19.3471	-1.1841	-9.93134	1.05209e-06	4.66504e-05
orf19.3475	orf19.3475	-4.38805	-31.4157	8.04118e-12	4.7065e-08
orf19.3481	orf19.3481	-1.12222	-2.73041	0.0201373	0.0446285
orf19.3483	orf19.3483	1.96449	12.0975	1.51546e-07	1.60464e-05
orf19.3499	orf19.3499	4.19252	5.92603	0.000114511	0.00095611
orf19.35	orf19.35	1.4203	6.64312	4.31985e-05	0.000500674
orf19.3544	orf19.3544	2.61386	6.14963	8.38748e-05	0.000766019
orf19.3547	orf19.3547	-1.23117	-4.28131	0.00140303	0.00580348
orf19.3556	orf19.3556	-1.32637	-3.55638	0.00474999	0.0146479
orf19.3563	orf19.3563	-1.37884	-3.83488	0.00295203	0.0101997
orf19.36.1	orf19.36.1	2.71573	5.39702	0.000245893	0.00166575
orf19.3607	orf19.3607	1.21172	4.19741	0.00161047	0.00639923
orf19.3610	orf19.3610	1.44072	3.49427	0.00528704	0.015853
orf19.3615	orf19.3615	2.80898	15.8326	1.00058e-08	2.44017e-06
orf19.3621	orf19.3621	2.01485	5.47153	0.000220274	0.00153119
orf19.3627	orf19.3627	3.01229	7.60863	1.28838e-05	0.000231316
orf19.3633	orf19.3633	1.03709	4.71306	0.000700458	0.00351131
orf19.3659	orf19.3659	1.07618	6.95207	2.8973e-05	0.000383662
orf19.3661	orf19.3661	2.31423	8.23648	6.21249e-06	0.000154731
orf19.3684	orf19.3684	2.54901	10.2744	7.56883e-07	3.85221e-05
orf19.3737	orf19.3737	1.34398	13.2894	5.91459e-08	8.65452e-06
orf19.374	orf19.374	1.01819	5.06936	0.000402655	0.00234036
orf19.3751	orf19.3751	-1.1999	-3.98603	0.00228854	0.0083561
orf19.376	orf19.376	2.86912	10.7014	5.08711e-07	2.90338e-05
orf19.3798	orf19.3798	-1.15	-3.30316	0.00736619	0.0204916
orf19.3810	orf19.3810	-1.30362	-4.95063	0.000483272	0.00265346
orf19.3813	orf19.3813	1.44948	8.04987	7.68249e-06	0.000174246
orf19.3815	orf19.3815	1.50429	9.25694	2.06727e-06	7.33317e-05
orf19.3827	orf19.3827	1.28428	6.37362	6.1817e-05	0.000636998
orf19.3863	orf19.3863	2.44957	4.62586	0.000804292	0.00388089
orf19.3869	orf19.3869	-1.36803	-4.25888	0.00145558	0.00597859
orf19.389	orf19.389	-2.03903	-7.11515	2.35777e-05	0.000339067
orf19.3897	orf19.3897	-1.6975	-4.67302	0.000746267	0.00365821
orf19.3910	orf19.3910	1.65445	3.24536	0.00814769	0.0221918
orf19.3915	orf19.3915	-1.29343	-9.65552	1.38042e-06	5.68986e-05
orf19.3916	orf19.3916	-1.25068	-5.44126	0.000230321	0.00157853
orf19.3924	orf19.3924	6.13669	7.23105	2.04054e-05	0.000311051
orf19.3925	orf19.3925	2.89864	4.38392	0.00118678	0.00514646
orf19.3932	orf19.3932	2.63904	9.55954	1.51952e-06	6.03039e-05
orf19.3954.1	orf19.3954.1	3.30009	6.56134	4.81131e-05	0.000532637
orf19.3978	orf19.3978	-1.50506	-2.87413	0.0156332	0.0364837
orf19.3982	orf19.3982	2.9908	12.6105	1.00111e-07	1.2048e-05
orf19.3984	orf19.3984	2.34036	11.0557	3.69548e-07	2.4303e-05
orf19.3988	orf19.3988	1.06761	3.56769	0.00465837	0.0144414
orf19.4031	orf19.4031	1.46175	5.33457	0.000269807	0.00177038
orf19.4055	orf19.4055	1.93251	3.06952	0.0110863	0.0279568
orf19.4066	orf19.4066	1.14423	5.76354	0.000144205	0.00112842
orf19.4069	orf19.4069	-1.70003	-4.28195	0.00140156	0.00580151
orf19.4104	orf19.4104	1.56288	5.50294	0.00021034	0.00148149
orf19.4121	orf19.4121	3.17845	7.67001	1.19743e-05	0.000223534
orf19.413	orf19.413	-1.0667	-4.88002	0.000539183	0.00288468
orf19.4144	orf19.4144	1.02251	5.80539	0.000135843	0.00108917
orf19.4148	orf19.4148	-1.51779	-6.97328	2.82016e-05	0.000377894
orf19.416	orf19.416	1.40162	5.75296	0.000146406	0.00113649
orf19.4161	orf19.4161	-1.56718	-3.40659	0.0061537	0.0177865
orf19.4169	orf19.4169	-1.46283	-3.697	0.0037321	0.0121626
orf19.4174	orf19.4174	1.18366	2.89422	0.0150896	0.0355554
orf19.4187	orf19.4187	1.15487	8.10511	7.21164e-06	0.000171443
orf19.419	orf19.419	2.68745	6.10028	8.97879e-05	0.000802333
orf19.4207	orf19.4207	-1.14872	-4.75696	0.00065364	0.00333835
orf19.4227	orf19.4227	1.02811	4.91621	0.000509716	0.0027715
orf19.4229	orf19.4229	2.70707	7.74047	1.10149e-05	0.000214187
orf19.4239	orf19.4239	1.15737	5.8225	0.000132576	0.00107178
orf19.4241	orf19.4241	-1.19998	-10.2435	7.79402e-07	3.9074e-05
orf19.4280	orf19.4280	-1.02971	-6.3705	6.20781e-05	0.000638564
orf19.4283	orf19.4283	-1.29008	-3.2924	0.00750567	0.0207907
orf19.4287	orf19.4287	1.30392	2.87524	0.0156025	0.0364556
orf19.4294	orf19.4294	1.01907	5.8087	0.000135206	0.00108554
orf19.4301	orf19.4301	-1.55153	-3.00582	0.0123992	0.0305696
orf19.4337	orf19.4337	-1.10588	-6.22659	7.54696e-05	0.00072177
orf19.4349	orf19.4349	-1.35466	-5.07815	0.000397283	0.00232247
orf19.4355	orf19.4355	-1.45189	-2.96285	0.0133726	0.0324501
orf19.4372	orf19.4372	1.68478	4.19528	0.00161613	0.00641302
orf19.4375	orf19.4375	-1.32712	-4.67989	0.000738188	0.00362772
orf19.4383	orf19.4383	1.31403	2.87424	0.01563	0.0364837
orf19.4384.1	orf19.4384.1	3.75175	4.22024	0.00155101	0.0062264
orf19.4394	orf19.4394	1.50737	4.82378	0.000588611	0.00309097
orf19.4459	orf19.4459	2.0219	6.72375	3.88768e-05	0.000469167
orf19.4476	orf19.4476	3.65657	14.1752	3.08303e-08	5.63905e-06
orf19.4478	orf19.4478	1.09374	7.39923	1.65923e-05	0.000273563
orf19.4479	orf19.4479	-1.06075	-3.14363	0.00973479	0.0254592
orf19.449	orf19.449	2.78717	4.76678	0.000643623	0.00329973
orf19.4492	orf19.4492	-1.69691	-3.90996	0.00260051	0.00923032
orf19.4504	orf19.4504	1.66336	5.05122	0.000413985	0.00238255
orf19.4511	orf19.4511	1.16238	8.08753	7.358e-06	0.000172046
orf19.4515	orf19.4515	1.04298	2.86781	0.0158082	0.036818
orf19.4531	orf19.4531	2.40967	8.53073	4.47693e-06	0.000123981
orf19.4539	orf19.4539	1.31912	2.93268	0.0141019	0.0338133
orf19.4553	orf19.4553	-1.03682	-3.66599	0.00393533	0.0126836
orf19.4563	orf19.4563	-1.50508	-3.24523	0.0081496	0.0221918
orf19.4567	orf19.4567	2.83769	2.65712	0.0229114	0.049447
orf19.4570	orf19.4570	1.28687	7.91402	8.98783e-06	0.000189229
orf19.4571	orf19.4571	2.97221	3.12692	0.0100241	0.0259607
orf19.4583	orf19.4583	1.50656	4.13274	0.00179218	0.00690458
orf19.4600	orf19.4600	1.712	6.16945	8.16176e-05	0.000754673
orf19.4607	orf19.4607	2.28169	6.67876	4.12274e-05	0.000487483
orf19.4612	orf19.4612	-1.58227	-4.69433	0.000721506	0.00358045
orf19.4657	orf19.4657	1.82969	6.98717	2.77086e-05	0.000375413
orf19.4658	orf19.4658	1.07756	4.83423	0.00057908	0.00305073
orf19.4665	orf19.4665	-1.65068	-8.57309	4.2737e-06	0.000120681
orf19.4666	orf19.4666	-1.20775	-6.00732	0.000102175	0.000883357
orf19.4676	orf19.4676	1.29796	5.80223	0.000136458	0.00109027
orf19.4680	orf19.4680	1.09525	5.14321	0.000359814	0.00215778
orf19.4702	orf19.4702	-1.05771	-3.95913	0.00239412	0.00863389
orf19.4706	orf19.4706	2.90802	18.1022	2.52807e-09	9.24801e-07
orf19.4707	orf19.4707	1.0223	3.54797	0.00481927	0.0147914
orf19.4735	orf19.4735	1.56803	7.6676	1.20087e-05	0.000223534
orf19.4749	orf19.4749	-2.82298	-13.4965	5.06145e-08	7.79597e-06
orf19.4763	orf19.4763	1.46783	4.11621	0.00184198	0.00704187
orf19.4783	orf19.4783	-1.37229	-5.23698	0.000312273	0.00193411
orf19.4789	orf19.4789	1.30603	7.22044	2.06755e-05	0.000311719
orf19.4791	orf19.4791	1.52459	6.23069	7.50478e-05	0.000718968
orf19.4793	orf19.4793	-1.61953	-2.75061	0.0194335	0.0433642
orf19.4805	orf19.4805	-1.12861	-6.7194	3.90979e-05	0.000470665
orf19.4807	orf19.4807	1.73535	7.80562	1.02012e-05	0.000203781
orf19.4835	orf19.4835	-1.7717	-7.25657	1.97705e-05	0.000306942
orf19.4842	orf19.4842	1.18315	4.97543	0.00046512	0.00260459
orf19.4864	orf19.4864	1.18213	7.63928	1.24207e-05	0.000226475
orf19.4873	orf19.4873	3.53991	3.86917	0.00278575	0.00975742
orf19.4883	orf19.4883	1.57645	8.73618	3.57969e-06	0.000109124
orf19.4889	orf19.4889	-1.8442	-4.35101	0.00125204	0.00535295
orf19.4894	orf19.4894	4.41273	11.6791	2.14987e-07	1.7976e-05
orf19.4895	orf19.4895	1.15672	3.20171	0.00879357	0.0235447
orf19.4901	orf19.4901	1.38791	5.91752	0.000115892	0.000965512
orf19.4940	orf19.4940	-1.03743	-3.77445	0.00327074	0.0110402
orf19.4947	orf19.4947	1.04429	4.37349	0.00120707	0.00521399
orf19.4970	orf19.4970	2.51971	7.21813	2.0735e-05	0.000311719
orf19.4983	orf19.4983	1.17699	5.88057	0.000122096	0.00100794
orf19.499	orf19.499	2.0069	6.3848	6.08936e-05	0.000630814
orf19.4995	orf19.4995	1.30134	8.08168	7.40742e-06	0.000172046
orf19.4996	orf19.4996	1.27443	5.12273	0.000371186	0.00220563
orf19.501	orf19.501	-1.19013	-7.62936	1.25686e-05	0.000228459
orf19.5020	orf19.5020	-1.89106	-2.86759	0.0158142	0.036818
orf19.5026	orf19.5026	1.44062	8.56329	4.31985e-06	0.000120681
orf19.5033	orf19.5033	-1.03579	-3.71112	0.00364321	0.0119931
orf19.5051	orf19.5051	-1.73401	-7.37276	1.71376e-05	0.000278629
orf19.5066	orf19.5066	-1.36781	-3.34369	0.00686427	0.0193902
orf19.5069	orf19.5069	4.45364	12.3823	1.20162e-07	1.30242e-05
orf19.5070	orf19.5070	1.35737	4.82079	0.000591368	0.0031015
orf19.5085	orf19.5085	-1.01795	-5.54666	0.0001973	0.00140829
orf19.51	orf19.51	1.10078	4.0727	0.00198013	0.00748206
orf19.5103	orf19.5103	-1.69626	-9.11393	2.39774e-06	7.92879e-05
orf19.5114.1	orf19.5114.1	1.20355	2.75968	0.0191253	0.0427744
orf19.5125	orf19.5125	3.75308	7.15967	2.23003e-05	0.000327499
orf19.5126	orf19.5126	-1.36554	-2.83479	0.0167548	0.038632
orf19.5131	orf19.5131	1.0497	5.20686	0.000326767	0.00201111
orf19.5136	orf19.5136	-2.51178	-10.5332	5.93943e-07	3.21884e-05
orf19.5169	orf19.5169	1.10494	3.97265	0.00234044	0.00848507
orf19.5205	orf19.5205	1.85	5.74589	0.000147897	0.00114201
orf19.5220	orf19.5220	-1.41129	-3.09522	0.0105974	0.0270739
orf19.5250	orf19.5250	2.22968	9.70604	1.31281e-06	5.44958e-05
orf19.5266	orf19.5266	1.19116	3.6094	0.00433613	0.0136448
orf19.5270	orf19.5270	2.9032	5.07764	0.000397593	0.00232247
orf19.5278	orf19.5278	1.47332	5.98133	0.000105957	0.00090403
orf19.5287	orf19.5287	-1.06714	-3.38171	0.00642522	0.0183665
orf19.5288.1	orf19.5288.1	-1.36929	-6.97257	2.82273e-05	0.000377894
orf19.5295	orf19.5295	2.80852	14.4016	2.62551e-08	4.95713e-06
orf19.5342	orf19.5342	1.01413	4.73292	0.000678852	0.00343899
orf19.5353	orf19.5353	1.00585	3.12961	0.00997697	0.0258615
orf19.5426	orf19.5426	1.79536	6.6746	4.14528e-05	0.000489159
orf19.5455	orf19.5455	-1.50877	-4.80316	0.000607917	0.00316842
orf19.547	orf19.547	-1.35973	-4.58948	0.000852313	0.0040263
orf19.5514	orf19.5514	1.1081	3.54866	0.00481352	0.0147892
orf19.5525	orf19.5525	1.26019	3.57618	0.00459081	0.014285
orf19.5536	orf19.5536	2.32331	7.4718	1.5191e-05	0.000259235
orf19.5552	orf19.5552	1.17497	3.24028	0.00822036	0.0223162
orf19.5565	orf19.5565	5.06726	8.56477	4.31284e-06	0.000120681
orf19.557	orf19.557	-1.39925	-5.30412	0.000282358	0.00181211
orf19.5611	orf19.5611	3.66167	9.41633	1.75609e-06	6.58872e-05
orf19.5614	orf19.5614	2.96428	19.521	1.15915e-09	7.53835e-07
orf19.5616	orf19.5616	2.53475	3.53425	0.0049346	0.0150193
orf19.5628	orf19.5628	-1.64203	-11.9783	1.67236e-07	1.60464e-05
orf19.5644	orf19.5644	1.23406	6.89126	3.13132e-05	0.000400166
orf19.5660	orf19.5660	1.14845	5.33014	0.000271595	0.00177614
orf19.5683	orf19.5683	1.22176	3.19364	0.00891871	0.0237747
orf19.5717	orf19.5717	1.46837	4.75182	0.000658949	0.00336254
orf19.5735.3	orf19.5735.3	2.76673	6.14948	8.38917e-05	0.000766019
orf19.5752	orf19.5752	1.0101	5.70081	0.000157785	0.00119782
orf19.5763	orf19.5763	1.56397	6.23063	7.50537e-05	0.000718968
orf19.577	orf19.577	1.18606	4.6224	0.000808741	0.00389332
orf19.5777	orf19.5777	1.0008	3.48433	0.00537863	0.0160454
orf19.5785	orf19.5785	-1.23693	-3.30903	0.00729125	0.0203024
orf19.5799	orf19.5799	1.73152	6.69613	4.03025e-05	0.000480428
orf19.5802	orf19.5802	-1.40249	-3.04126	0.0116503	0.0290786
orf19.5809	orf19.5809	1.06056	3.75551	0.00337781	0.0113102
orf19.5814.1	orf19.5814.1	4.55759	13.1635	6.50897e-08	8.85977e-06
orf19.5841	orf19.5841	-1.39514	-6.16163	8.25006e-05	0.000758047
orf19.5842	orf19.5842	-2.14356	-6.33958	6.47235e-05	0.000653149
orf19.5848	orf19.5848	1.0085	4.82533	0.000587185	0.00308787
orf19.5854.1	orf19.5854.1	1.22901	4.9591	0.000476986	0.00263626
orf19.5874	orf19.5874	3.67684	9.96529	1.01793e-06	4.54805e-05
orf19.5876	orf19.5876	1.52311	5.6062	0.000180911	0.0013269
orf19.5894	orf19.5894	3.03743	3.41748	0.00603854	0.0175229
orf19.5905	orf19.5905	-1.80681	-3.42951	0.00591393	0.0172898
orf19.5925	orf19.5925	2.04977	7.67907	1.1846e-05	0.000223534
orf19.5933	orf19.5933	1.77701	4.63741	0.000789663	0.00382608
orf19.5943	orf19.5943	1.28864	7.39031	1.6774e-05	0.000275781
orf19.5952	orf19.5952	1.02203	3.54007	0.00488528	0.014908
orf19.5961	orf19.5961	1.16355	3.76478	0.00332495	0.011178
orf19.5963	orf19.5963	1.12213	7.25048	1.99201e-05	0.000308445
orf19.6008	orf19.6008	-1.34099	-3.0766	0.0109494	0.0277191
orf19.6013	orf19.6013	-1.35537	-4.89357	0.000527949	0.00284538
orf19.6023	orf19.6023	1.08858	4.02692	0.00213721	0.00793725
orf19.6043	orf19.6043	1.64413	5.74382	0.000148336	0.00114389
orf19.6077	orf19.6077	-1.77764	-6.48346	5.33557e-05	0.000578316
orf19.6083	orf19.6083	1.20427	3.63259	0.00416697	0.0132511
orf19.6084	orf19.6084	4.56486	7.99824	8.15268e-06	0.000178448
orf19.6090	orf19.6090	-1.41043	-11.6623	2.18071e-07	1.7977e-05
orf19.6113	orf19.6113	2.10702	3.76891	0.00330169	0.011119
orf19.6117	orf19.6117	1.42195	4.47879	0.00101791	0.00461487
orf19.6143	orf19.6143	2.09891	5.35115	0.000263225	0.0017448
orf19.6148	orf19.6148	1.29101	11.567	2.36538e-07	1.89651e-05
orf19.6152	orf19.6152	1.28785	7.61904	1.27244e-05	0.000229157
orf19.6196	orf19.6196	2.04174	6.19547	7.8754e-05	0.000739269
orf19.6205	orf19.6205	-1.40266	-4.99014	0.000454696	0.00255161
orf19.6219	orf19.6219	1.01117	6.28528	6.96672e-05	0.000687625
orf19.6222.1	orf19.6222.1	-2.46592	-14.7727	2.0277e-08	4.23863e-06
orf19.6227	orf19.6227	-1.029	-3.11796	0.0101829	0.0262875
orf19.6234	orf19.6234	-1.50588	-4.09493	0.00190825	0.00726203
orf19.6247	orf19.6247	-1.29332	-3.30084	0.00739597	0.0205451
orf19.6282	orf19.6282	1.21045	6.4565	5.53107e-05	0.000590108
orf19.6306	orf19.6306	1.46166	7.66609	1.20303e-05	0.000223534
orf19.6307	orf19.6307	1.70875	7.09433	2.42018e-05	0.000343818
orf19.6308	orf19.6308	2.23614	4.92133	0.000505693	0.00275588
orf19.6311	orf19.6311	2.68599	8.414	5.09298e-06	0.000135496
orf19.6328	orf19.6328	-1.1061	-7.21405	2.08404e-05	0.000311966
orf19.6342	orf19.6342	-1.20656	-4.73203	0.000679806	0.00343899
orf19.6353	orf19.6353	1.17593	8.26363	6.02529e-06	0.000152009
orf19.6355	orf19.6355	-1.21965	-3.80387	0.00311132	0.0106246
orf19.6443	orf19.6443	1.96275	8.19056	6.54357e-06	0.000161601
orf19.6449	orf19.6449	1.00584	2.82772	0.016965	0.0389855
orf19.6456	orf19.6456	-1.50583	-4.37811	0.00119803	0.00518645
orf19.647.3	orf19.647.3	2.07962	3.20633	0.00872291	0.0233983
orf19.6477	orf19.6477	-1.29748	-2.74403	0.0196601	0.0437531
orf19.6487	orf19.6487	2.59006	2.74412	0.0196567	0.0437531
orf19.6501	orf19.6501	1.27364	4.70318	0.000711485	0.00354491
orf19.6518	orf19.6518	2.52814	7.99197	8.21187e-06	0.000178677
orf19.6522	orf19.6522	1.41338	7.14669	2.26649e-05	0.000329972
orf19.6550	orf19.6550	1.0014	6.94674	2.91703e-05	0.000383672
orf19.6554	orf19.6554	2.68446	9.6301	1.41586e-06	5.73036e-05
orf19.6555	orf19.6555	1.45493	4.31452	0.00132882	0.00557135
orf19.6557	orf19.6557	1.76183	10.0261	9.59717e-07	4.38846e-05
orf19.6578	orf19.6578	1.84372	5.25698	0.000303022	0.0018888
orf19.6580	orf19.6580	-1.32413	-4.99762	0.000449488	0.00252967
orf19.6583	orf19.6583	-1.28386	-2.78292	0.0183583	0.0415189
orf19.660	orf19.660	-1.372	-3.02511	0.0119857	0.029738
orf19.6605	orf19.6605	1.23506	5.29359	0.000286839	0.00182684
orf19.6606	orf19.6606	1.84748	7.03383	2.61187e-05	0.000362258
orf19.6627	orf19.6627	1.03104	5.59991	0.000182574	0.00133077
orf19.6635	orf19.6635	-1.05493	-6.52949	5.01872e-05	0.000550086
orf19.6636	orf19.6636	-3.21268	-9.12733	2.36449e-06	7.87349e-05
orf19.6637	orf19.6637	1.5163	3.79069	0.0031817	0.0108207
orf19.6658	orf19.6658	1.81413	5.3581	0.000260518	0.00173376
orf19.6675	orf19.6675	-1.13528	-3.05474	0.0113777	0.0285198
orf19.6678	orf19.6678	1.7611	3.56919	0.00464636	0.0144195
orf19.6679	orf19.6679	-2.6327	-16.2097	7.8643e-09	2.00129e-06
orf19.6688	orf19.6688	-3.95554	-4.34663	0.001261	0.00538039
orf19.670.2	orf19.670.2	2.18332	2.83763	0.0166713	0.0384617
orf19.6704	orf19.6704	1.10309	2.81601	0.0173185	0.0396421
orf19.6705	orf19.6705	-1.678	-4.18227	0.00165121	0.00652128
orf19.6709	orf19.6709	1.78742	4.33411	0.00128702	0.00545073
orf19.6713	orf19.6713	1.03878	3.31923	0.00716281	0.0200881
orf19.6737	orf19.6737	-1.15529	-3.2753	0.00773283	0.0212989
orf19.6742	orf19.6742	-1.07851	-6.96933	2.83436e-05	0.000377894
orf19.6758	orf19.6758	2.13273	7.34658	1.76961e-05	0.000285332
orf19.6786	orf19.6786	-1.45153	-3.09704	0.0105635	0.0269992
orf19.6788	orf19.6788	1.26569	5.79163	0.000138534	0.00109981
orf19.6790	orf19.6790	1.47823	11.7463	2.03087e-07	1.77414e-05
orf19.6793	orf19.6793	3.33246	11.5931	2.31327e-07	1.88049e-05
orf19.6828	orf19.6828	-1.36556	-3.96453	0.00237256	0.00856931
orf19.6830	orf19.6830	1.9479	7.0623	2.5197e-05	0.000353626
orf19.6838	orf19.6838	3.53602	9.15629	2.29426e-06	7.76639e-05
orf19.6840	orf19.6840	3.37982	16.7971	5.45967e-09	1.59777e-06
orf19.6852	orf19.6852	1.50109	7.63939	1.24191e-05	0.000226475
orf19.6852.1	orf19.6852.1	1.15235	5.47767	0.000218294	0.00152104
orf19.6864	orf19.6864	1.44413	4.099	0.00189539	0.00722718
orf19.687	orf19.687	-1.55828	-3.89355	0.00267343	0.00943194
orf19.6874	orf19.6874	-1.23922	-4.96069	0.000475816	0.00263477
orf19.6886	orf19.6886	-1.56055	-3.97723	0.00232256	0.00844868
orf19.6888	orf19.6888	2.19292	6.63467	4.36804e-05	0.000502281
orf19.6903	orf19.6903	-1.17392	-3.72238	0.00357391	0.0118138
orf19.6907	orf19.6907	-1.00519	-2.92606	0.014267	0.0340697
orf19.6916	orf19.6916	1.13473	4.00576	0.00221418	0.00814555
orf19.692	orf19.692	1.24161	5.02951	0.000427993	0.00244633
orf19.6941	orf19.6941	1.37824	6.03501	9.8305e-05	0.000857495
orf19.6949	orf19.6949	-3.51799	-4.23329	0.00151807	0.00614474
orf19.6970	orf19.6970	1.05495	3.13649	0.00985742	0.0256538
orf19.6973	orf19.6973	1.52897	4.64126	0.000784844	0.00380903
orf19.6976	orf19.6976	-1.73387	-6.35798	6.31347e-05	0.000643776
orf19.699	orf19.699	3.25535	5.33271	0.000270555	0.0017733
orf19.7011	orf19.7011	-1.21293	-4.02851	0.00213155	0.0079263
orf19.7023	orf19.7023	-1.08367	-4.49817	0.000986631	0.00452922
orf19.7029	orf19.7029	2.54727	3.40507	0.00616992	0.0178158
orf19.7043	orf19.7043	2.72044	3.23167	0.00834483	0.0225287
orf19.7056	orf19.7056	2.81988	13.1257	6.69994e-08	8.91244e-06
orf19.7069	orf19.7069	-1.3926	-10.228	7.90922e-07	3.9074e-05
orf19.7079	orf19.7079	-1.08518	-3.8364	0.00294447	0.0101916
orf19.708	orf19.708	-1.61036	-4.222	0.00154652	0.00621261
orf19.7098	orf19.7098	-2.39555	-14.5386	2.38494e-08	4.65301e-06
orf19.7107	orf19.7107	-1.18605	-4.20814	0.00158222	0.00630411
orf19.711	orf19.711	3.90223	18.4106	2.1238e-09	8.28705e-07
orf19.7130	orf19.7130	2.28941	6.91833	3.02473e-05	0.000393131
orf19.7131	orf19.7131	2.05575	10.3624	6.96637e-07	3.64055e-05
orf19.7199	orf19.7199	-1.31225	-4.27385	0.00142027	0.00586651
orf19.7204	orf19.7204	1.7405	4.68126	0.000736582	0.00362287
orf19.7210	orf19.7210	1.44903	6.00342	0.000102734	0.000885568
orf19.7225	orf19.7225	1.23536	4.48532	0.00100724	0.00458784
orf19.7279.1	orf19.7279.1	3.636	4.80717	0.000604111	0.00315984
orf19.7288	orf19.7288	2.18084	6.10936	8.86674e-05	0.000795967
orf19.7296	orf19.7296	1.84292	4.2226	0.001545	0.00621077
orf19.7300	orf19.7300	1.90808	8.18564	6.58018e-06	0.000161823
orf19.7306	orf19.7306	1.73709	11.92	1.75547e-07	1.65722e-05
orf19.732	orf19.732	2.0313	3.78877	0.0031921	0.0108498
orf19.733	orf19.733	1.68491	5.51008	0.000208151	0.00147255
orf19.7341	orf19.7341	-1.17684	-5.14062	0.000361232	0.00216
orf19.7357	orf19.7357	1.27941	6.80894	3.48108e-05	0.00043199
orf19.7380	orf19.7380	1.23583	7.41201	1.63357e-05	0.000271239
orf19.7385	orf19.7385	1.50696	3.37392	0.00651277	0.0185405
orf19.7397.1	orf19.7397.1	-1.43221	-3.11777	0.0101862	0.0262875
orf19.7437	orf19.7437	1.30328	4.45596	0.00105609	0.00475119
orf19.7452	orf19.7452	-1.41201	-2.75144	0.019405	0.0433171
orf19.7457	orf19.7457	1.63455	12.0192	1.61664e-07	1.60464e-05
orf19.7463	orf19.7463	1.34712	4.69011	0.000726344	0.00359803
orf19.7488	orf19.7488	-1.38852	-5.02341	0.000432024	0.00246456
orf19.7495	orf19.7495	1.51052	6.63798	4.34908e-05	0.000501547
orf19.7499	orf19.7499	-1.0396	-8.82727	3.246e-06	0.000101747
orf19.7504	orf19.7504	4.19922	17.8127	2.9851e-09	9.89287e-07
orf19.751	orf19.751	1.74105	5.67531	0.000163691	0.00122831
orf19.7512	orf19.7512	1.54082	3.33543	0.00696361	0.0196141
orf19.7531	orf19.7531	1.40559	7.52147	1.43057e-05	0.000247725
orf19.7552	orf19.7552	-1.35571	-4.21606	0.00156172	0.00625223
orf19.7553	orf19.7553	-2.04004	-3.77906	0.00324521	0.010973
orf19.7566	orf19.7566	3.43969	6.6978	4.02149e-05	0.000480363
orf19.7568	orf19.7568	1.85124	5.36929	0.00025622	0.00170998
orf19.757.1	orf19.757.1	-1.12242	-3.35924	0.00668114	0.0189369
orf19.7593	orf19.7593	-1.3897	-5.44243	0.000229924	0.00157766
orf19.7596	orf19.7596	1.32197	3.40222	0.0062005	0.0178688
orf19.7618	orf19.7618	-1.21469	-4.7697	0.000640675	0.00328936
orf19.7619	orf19.7619	1.43141	9.3105	1.95651e-06	7.11269e-05
orf19.762	orf19.762	1.87294	4.43416	0.00109396	0.00486982
orf19.7664	orf19.7664	-1.04308	-3.56408	0.00468742	0.0144931
orf19.773	orf19.773	-1.21871	-4.07624	0.00196851	0.00745257
orf19.787.1	orf19.787.1	-1.36107	-6.09823	9.00438e-05	0.000802876
orf19.809	orf19.809	-1.24366	-5.49805	0.000211856	0.00148367
orf19.813	orf19.813	-1.1136	-4.15938	0.00171486	0.00667801
orf19.827	orf19.827	1.00818	6.63145	4.38652e-05	0.000502432
orf19.8278	orf19.8278	-2.38057	-3.09416	0.0106169	0.0270958
orf19.849	orf19.849	4.54472	5.30028	0.000283981	0.00181818
orf19.86	orf19.86	1.39093	6.33042	6.55302e-05	0.000657887
orf19.899	orf19.899	1.97296	7.23097	2.04073e-05	0.000311051
orf19.90	orf19.90	1.71443	7.29855	1.87721e-05	0.000298037
orf19.916	orf19.916	1.23037	5.28271	0.00029155	0.0018448
orf19.929	orf19.929	2.12144	8.75779	3.49728e-06	0.000107735
orf19.93	orf19.93	1.54663	9.9124	1.07168e-06	4.71618e-05
orf19.94	orf19.94	3.21326	11.9926	1.65268e-07	1.60464e-05
orf19.95	orf19.95	-1.62011	-4.11928	0.00183263	0.00701072
orf19.962	orf19.962	-1.45526	-4.93362	0.000496158	0.00271657
orf19.972	orf19.972	1.53716	7.89196	9.22146e-06	0.000192761
orf19.993	orf19.993	-1.24512	-7.85739	9.60103e-06	0.000196485
orf19.994	orf19.994	1.59518	7.14787	2.26315e-05	0.000329972
orf19.996	orf19.996	1.31533	9.76519	1.23818e-06	5.2515e-05
orf19.5751	ORM1	1.34122	9.54193	1.54664e-06	6.035e-05
orf19.5005	OSM2	1.24588	7.16332	2.21989e-05	0.000327499
orf19.3433	OYE23	-2.09309	-8.00635	8.07681e-06	0.000178448
orf19.3131	OYE32	1.9542	6.48067	5.35544e-05	0.000578748
orf19.7514	PCK1	2.70903	4.6446	0.000780684	0.00379514
orf19.403	PCL2	-1.8712	-2.89323	0.015116	0.0355783
orf19.2877	PDC11	-1.2662	-5.05141	0.000413867	0.00238255
orf19.4608	PDC12	2.33509	7.67582	1.18919e-05	0.000223534
orf19.7281	PDK2	2.26555	7.09643	2.41381e-05	0.000343748
orf19.5839	PDR17	-1.23738	-3.70474	0.00368309	0.01206
orf19.6460	PEX1	1.07533	6.19198	7.91318e-05	0.000739792
orf19.1089	PEX11	1.81475	7.56321	1.36048e-05	0.000238409
orf19.2009	PEX12	1.42831	7.34894	1.7645e-05	0.000285294
orf19.3605	PEX17	1.2467	4.79658	0.000614219	0.00319558
orf19.1225	PEX22	1.12175	4.17443	0.00167273	0.00657521
orf19.4041	PEX4	2.52508	12.5508	1.0498e-07	1.2048e-05
orf19.5640	PEX5	1.27625	4.46021	0.00104886	0.00472591
orf19.3573	PEX6	2.03293	7.46936	1.52361e-05	0.000259235
orf19.2805	PEX8	1.33429	8.59436	4.17545e-06	0.000120681
orf19.2878	PGA15	1.53509	8.07343	7.47772e-06	0.000172383
orf19.2033	PGA19	3.68624	5.69551	0.000158993	0.00120386
orf19.3740	PGA23	2.92423	5.79448	0.000137973	0.00109872
orf19.2475	PGA26	-5.25505	-15.3046	1.41453e-08	3.18433e-06
orf19.5302	PGA31	3.04987	4.21258	0.00157069	0.00626692
orf19.6784	PGA32	-1.96244	-8.57414	4.2688e-06	0.000120681
orf19.3923	PGA37	1.95131	4.46468	0.00104133	0.0047007
orf19.2906	PGA41	1.02334	3.03694	0.0117392	0.0292382
orf19.4404	PGA49	1.2579	4.96137	0.000475317	0.00263477
orf19.4651	PGA53	-1.82224	-15.3846	1.3413e-08	3.14025e-06
orf19.4765	PGA6	-1.50881	-7.56341	1.36015e-05	0.000238409
orf19.5635	PGA7	2.45141	7.04938	2.56107e-05	0.000357756
orf19.3888	PGI1	-1.11518	-4.59362	0.0008467	0.00401274
orf19.4424	PHO100	-2.27246	-2.8088	0.01754	0.040071
orf19.2619	PHO113	-1.13674	-3.85643	0.00284633	0.00992136
orf19.4584	PHO114	1.08995	3.40159	0.00620731	0.0178796
orf19.1253	PHO4	-2.51937	-6.3492	6.38878e-05	0.000649193
orf19.655	PHO84	-1.78916	-4.00627	0.00221229	0.00814372
orf19.3829	PHR1	3.01729	18.4347	2.09529e-09	8.28705e-07
orf19.522	PIM1	1.07404	8.09478	7.29725e-06	0.000171529
orf19.689	PLB1	-4.18664	-9.63154	1.41383e-06	5.73036e-05
orf19.6594	PLB3	1.25401	6.91543	3.03597e-05	0.000393131
orf19.1442	PLB4.5	-1.62065	-6.01382	0.000101253	0.000877976
orf19.5797	PLC2	1.90351	9.70922	1.30868e-06	5.44958e-05
orf19.5383	PMA1	-1.18293	-5.39889	0.000245212	0.00166306
orf19.1727	PMC1	1.67026	10.4515	6.40872e-07	3.41002e-05
orf19.1390	PMI1	-1.2957	-7.2376	2.02404e-05	0.000310123
orf19.6877	PNG2	1.47412	6.91208	3.04901e-05	0.000393949
orf19.5873	POL1	-1.18107	-4.13174	0.00179516	0.00690458
orf19.2365	POL2	-1.37897	-6.56092	4.81402e-05	0.000532637
orf19.4616	POL30	-1.01101	-8.38775	5.24378e-06	0.000137632
orf19.6078	POL93	-1.28542	-4.99332	0.000452472	0.00254157
orf19.7657	POP3	-1.88636	-3.24359	0.00817297	0.0222185
orf19.7520	POT1	2.58456	8.43627	4.96869e-06	0.000135088
orf19.2046	POT1-2	1.06237	3.10624	0.0103944	0.0267103
orf19.1652	POX1-3	2.82067	7.83875	9.81262e-06	0.000198731
orf19.2885	PRI2	-1.63763	-3.4477	0.00573043	0.0169139
orf19.669	PRM1	1.83862	5.96267	0.000108764	0.000918612
orf19.2461	PRN4	-1.61637	-10.5803	5.68613e-07	3.13971e-05
orf19.2532	PRS	1.33591	6.78434	3.59358e-05	0.000441875
orf19.4943	PSA2	2.05284	5.01061	0.000440601	0.00249363
orf19.7065	PSF3	-1.18379	-3.51521	0.00509927	0.015399
orf19.3612	PST2	1.4369	3.75022	0.00340835	0.0113864
orf19.5285	PST3	1.35964	7.62668	1.26089e-05	0.000228483
orf19.3705	PTC6	1.0729	4.12523	0.00181463	0.00695092
orf19.5045	PTP2	2.7977	6.16441	8.2185e-05	0.000757526
orf19.4274	PUT1	1.90014	7.24209	2.01281e-05	0.000309212
orf19.3974	PUT2	1.65032	12.9128	7.89559e-08	1.00463e-05
orf19.4640	PWP1	-1.10547	-5.21696	0.000321829	0.0019828
orf19.7500	PXA1	2.08288	6.12991	8.61862e-05	0.000781667
orf19.5255	PXA2	1.42064	4.88984	0.000531017	0.00285666
orf19.1655	PXP2	5.17577	10.6002	5.58258e-07	3.11189e-05
orf19.6936	RAD53	-1.17257	-3.51	0.0051454	0.0155157
orf19.5902	RAS2	3.43796	5.55619	0.000194575	0.00139224
orf19.532	RBR2	1.22625	5.07274	0.000400585	0.00233509
orf19.6202	RBT4	1.46168	8.3261	5.61729e-06	0.000144048
orf19.5636	RBT5	1.69905	5.76519	0.000143866	0.00112842
orf19.5663	RCH1	-2.61938	-13.763	4.15511e-08	6.65691e-06
orf19.7350	RCT1	2.36493	8.76818	3.45842e-06	0.000107101
orf19.59	REI1	-1.72851	-3.94933	0.00243388	0.00873422
orf19.7658	RFC4	-1.1197	-5.76851	0.000143184	0.00112842
orf19.4593	RGA2	1.04045	6.87233	3.20829e-05	0.00040822
orf19.695	RGS2	2.57475	9.24915	2.08394e-06	7.34779e-05
orf19.2747	RGT1	1.41022	6.82718	3.40009e-05	0.000425332
orf19.5437	RHR2	-1.55222	-4.17033	0.0016841	0.00659776
orf19.3034	RLI1	-1.01427	-3.28988	0.00753868	0.0208609
orf19.4662	RLM1	-1.14687	-3.82122	0.00302115	0.0103801
orf19.4191	RLP24	-1.3604	-5.32282	0.000274578	0.00178901
orf19.4438	RME1	-1.68386	-3.72227	0.0035746	0.0118138
orf19.2654	RMS1	-1.44171	-2.99855	0.0125586	0.0308588
orf19.6562	RNH35	-1.04027	-5.99273	0.000104281	0.000893639
orf19.5779	RNR1	-1.16261	-7.24346	2.0094e-05	0.000309212
orf19.1868	RNR22	-1.24222	-3.16486	0.00937948	0.0247289
orf19.4998	ROB1	-2.28428	-10.5615	5.78581e-07	3.16489e-05
orf19.2287	RPA12	-1.55621	-3.25127	0.00806406	0.022035
orf19.7062	RPA135	-1.00691	-4.47909	0.0010174	0.00461487
orf19.1839	RPA190	-1.12883	-3.06447	0.011185	0.0281091
orf19.4896	RPA34	-1.53854	-3.93952	0.00247433	0.00886848
orf19.3553	RPF2	-1.00411	-5.944	0.000111653	0.000940296
orf19.493	RPL15A	-1.04159	-8.63839	3.97975e-06	0.000117869
orf19.2111.2	RPL38	-1.01805	-7.68917	1.17048e-05	0.000222429
orf19.3867	RPL7	-1.27759	-2.93429	0.0140618	0.0337449
orf19.2311	RPL82	-1.03898	-5.01785	0.000435722	0.002476
orf19.1069	RPN4	2.82139	16.943	4.99581e-09	1.53897e-06
orf19.3334	RPS21	-1.15542	-9.267	2.04596e-06	7.30182e-05
orf19.6265	RPS22A	-1.03799	-6.32523	6.59924e-05	0.000659136
orf19.563	RRP15	-1.36277	-3.67305	0.00388806	0.0125798
orf19.2830	RRP9	-1.40427	-2.66445	0.0226178	0.0489942
orf19.6014	RRS1	-1.56369	-4.68663	0.000730345	0.00360735
orf19.24	RTA2	2.30614	11.9882	1.65874e-07	1.60464e-05
orf19.23	RTA3	2.35783	20.8132	5.96306e-10	7.06435e-07
orf19.6595	RTA4	2.40847	7.12407	2.33155e-05	0.000336122
orf19.5544	SAC6	1.08414	8.12405	7.05745e-06	0.000169989
orf19.386	SAM4	-2.79178	-18.8659	1.65014e-09	8.28705e-07
orf19.5714	SAP1	1.37245	5.04567	0.000417519	0.00239818
orf19.3839	SAP10	1.07203	2.94177	0.0138779	0.0334132
orf19.3708	SAP2	1.52914	5.31458	0.000277976	0.00179778
orf19.5716	SAP4	4.24735	7.73306	1.11118e-05	0.000214645
orf19.5585	SAP5	2.09038	6.95422	2.88941e-05	0.000383485
orf19.5542	SAP6	1.49013	5.08082	0.000395671	0.00231586
orf19.6928	SAP9	2.85239	7.70199	1.15281e-05	0.000220504
orf19.853	SAP99	2.39923	4.73797	0.000673478	0.00342389
orf19.2717	SAS10	-1.38191	-3.54962	0.0048056	0.0147856
orf19.17	SCP1	1.38649	3.9568	0.00240354	0.00865186
orf19.6648	SDA1	-1.26733	-4.41665	0.0011254	0.0049609
orf19.5118	SDS24	1.51273	4.22278	0.00154455	0.00621077
orf19.700	SEO1	-2.53638	-7.14277	2.27761e-05	0.000329972
orf19.5484	SER1	-1.00687	-7.86443	9.52241e-06	0.000196249
orf19.7221	SET3	3.52075	24.9005	9.20264e-11	1.79543e-07
orf19.3931	SFC1	3.97776	10.6901	5.14037e-07	2.90338e-05
orf19.2342	SFT2	1.0768	3.43315	0.00587669	0.017224
orf19.1719	SGA1	2.37284	7.76824	1.06598e-05	0.000209369
orf19.5032	SIM1	-1.20806	-6.63206	4.38302e-05	0.000502432
orf19.2458	SIP5	1.50124	8.45882	4.8462e-06	0.000132546
orf19.260	SLD1	1.33451	5.44661	0.000228508	0.00156979
orf19.4367	SMC1	-1.61136	-4.21274	0.0015703	0.00626692
orf19.262	SMC3	-1.56912	-3.44378	0.00576948	0.017012
orf19.6568	SMC6	-1.22304	-4.16746	0.0016921	0.00662025
orf19.1333	SNG3	-2.36282	-9.84375	1.14609e-06	4.93241e-05
orf19.1332	SNG4	-1.12032	-5.71797	0.000153941	0.00117825
orf19.7111.1	SOD3	1.74672	5.70233	0.00015744	0.00119675
orf19.2062	SOD4	3.93164	8.52793	4.4907e-06	0.000123981
orf19.2060	SOD5	-1.91034	-5.80093	0.000136711	0.00109027
orf19.2108	SOD6	1.99806	4.43265	0.00109663	0.00487735
orf19.2897	SOU2	3.96812	4.69404	0.00072184	0.00358045
orf19.76	SPB1	-1.13017	-2.88619	0.0153045	0.0359316
orf19.3788	SPC34	-1.0882	-4.71097	0.000702779	0.00351871
orf19.568	SPE2	-1.48481	-2.92417	0.0143145	0.0341413
orf19.4151	SPO1	2.41667	6.25937	7.21674e-05	0.000700491
orf19.4119	SPO72	1.04353	6.38011	6.12796e-05	0.000633691
orf19.4157	SPS20	1.33645	5.17413	0.000343341	0.00209549
orf19.1510	SRD1	-2.04494	-12.4431	1.14428e-07	1.26367e-05
orf19.5145	SSP96	1.67654	5.05828	0.000409538	0.0023686
orf19.4222	SST2	1.20963	5.01883	0.000435071	0.0024747
orf19.7313	SSU1	-1.07762	-2.84689	0.0164016	0.0379669
orf19.4772	SSU81	-1.16787	-4.5178	0.000955973	0.00444269
orf19.3812	SSZ1	-1.18611	-11.2796	3.03304e-07	2.11338e-05
orf19.2107.1	STF2	1.94344	3.38696	0.00636694	0.0182585
orf19.3519	SUA72	1.12735	7.26772	1.94999e-05	0.000303545
orf19.7319	SUC1	1.58195	6.84493	3.32327e-05	0.000419205
orf19.7161	SUI3	-1.34157	-7.51194	1.44712e-05	0.000249853
orf19.2738	SUL2	-1.88361	-4.96904	0.000469729	0.00261841
orf19.4342	SUT1	-2.23268	-3.99242	0.00226416	0.00827919
orf19.2790	SWD2	1.10596	8.58129	4.23553e-06	0.000120681
orf19.768	SYG1	-3.10167	-11.2996	2.98061e-07	2.10187e-05
orf19.3188	TAC1	1.9715	10.4523	6.40352e-07	3.41002e-05
orf19.4096	TAZ1	1.39916	5.51304	0.000207248	0.00147015
orf19.801	TBF1	-1.46167	-3.9283	0.00252145	0.0089988
orf19.5908	TEC1	-1.06911	-3.16986	0.00929768	0.0245574
orf19.5215	TES15	3.69104	8.67056	3.84304e-06	0.00011535
orf19.923	THR1	-1.97572	-8.59867	4.15585e-06	0.000120681
orf19.3423	TIF3	-1.44501	-8.39384	5.20839e-06	0.000137318
orf19.6696	TIM9	1.1292	3.98297	0.00230032	0.00838972
orf19.3268	TMA19	-1.18821	-10.0428	9.44351e-07	4.35219e-05
orf19.4335	TNA1	4.26741	7.9987	8.14841e-06	0.000178448
orf19.4737	TPO3	-2.14669	-3.54375	0.0048544	0.0148775
orf19.473	TPO4	-1.7172	-9.47565	1.65356e-06	6.30327e-05
orf19.5348	TPS3	-1.23136	-4.52222	0.000949216	0.00441986
orf19.2546	TRP2	-1.10719	-6.84028	3.34322e-05	0.000420814
orf19.3099	TRP4	-1.0691	-5.60951	0.000180044	0.0013222
orf19.1971	TRY3	-1.88938	-18.6787	1.82925e-09	8.28705e-07
orf19.5975	TRY4	7.17381	7.67738	1.18699e-05	0.000223534
orf19.3434	TRY5	3.92883	11.4803	2.54826e-07	1.96249e-05
orf19.6417	TSR1	-1.3295	-3.21868	0.00853657	0.0229722
orf19.3087	UBI3	-1.01335	-7.22449	2.05721e-05	0.000311719
orf19.802	UGA1	1.1122	4.28303	0.00139908	0.00579587
orf19.4543	UGA2	1.52088	5.60001	0.000182547	0.00133077
orf19.5820	UGA6	1.47043	3.07826	0.0109175	0.0276745
orf19.4836	URA1	-1.11701	-4.72612	0.000686169	0.00346518
orf19.4268	UTP13	-1.12672	-2.87245	0.0156795	0.0365627
orf19.7154	UTP18	-1.22887	-2.92669	0.0142512	0.0340457
orf19.1566	UTP21	-1.08611	-2.68181	0.0219367	0.047784
orf19.1569	UTP22	-1.11783	-2.65912	0.0228311	0.0493101
orf19.1633	UTP4	-1.11825	-2.87615	0.0155777	0.0364388
orf19.7599	UTP5	-1.05029	-2.88201	0.0154177	0.0361538
orf19.5436	UTP8	-1.22282	-3.85156	0.00286988	0.00997471
orf19.1409	VAC7	-1.12817	-3.50041	0.00523127	0.0157182
orf19.4884	WOR1	1.24822	5.18945	0.000335473	0.00205175
orf19.7251	WSC4	-1.83092	-9.58578	1.48003e-06	5.93332e-05
orf19.4136	YBL053	-1.1198	-3.64127	0.00410547	0.0131021
orf19.5286	YCP4	1.104	4.91588	0.000509978	0.0027715
orf19.506	YDJ1	-1.11076	-5.32129	0.000275207	0.00178901
orf19.3707	YHB1	1.41417	2.76478	0.0189544	0.0424895
orf19.3710	YHB5	1.81581	4.88554	0.00053458	0.00287217
orf19.4447	YMC1	-2.27072	-13.9162	3.71552e-08	6.39616e-06
orf19.5713	YMX6	1.64283	8.31555	5.68403e-06	0.000144646
orf19.4815	YTM1	-1.38277	-4.16006	0.00171292	0.0066778
orf19.3618	YWP1	-1.21255	-7.21675	2.07706e-05	0.000311719
orf19.2646	ZCF13	1.82373	9.8741	1.11252e-06	4.82339e-05
orf19.2808	ZCF16	1.62843	8.32605	5.61762e-06	0.000144048
orf19.4450	ZCF23	1.20981	5.4948	0.000212866	0.00148854
orf19.4568	ZCF25	2.85225	7.76214	1.07367e-05	0.000210174
orf19.4573	ZCF26	1.19114	4.84002	0.000573864	0.00303143
orf19.1168	ZCF3	-1.07462	-4.60651	0.000829471	0.00395995
orf19.5940	ZCF32	1.0276	9.12608	2.36756e-06	7.87349e-05
orf19.7583	ZCF39	1.46605	6.85301	3.2889e-05	0.000416665
orf19.1227	ZCF4	4.02988	5.27943	0.000292985	0.00184789
orf19.1255	ZCF5	1.25667	4.17168	0.00168034	0.00659184
orf19.1497	ZCF6	1.28559	9.47272	1.65847e-06	6.30327e-05
orf19.3187	ZNC1	1.02212	6.9739	2.81794e-05	0.000377894
orf19.3300	ZPR1	-1.14042	-8.51166	4.57182e-06	0.000125628
orf19.1585	ZRT2	-1.10372	-3.19578	0.00888536	0.0237273
orf19.2709	ZUO1	-1.08894	-6.76156	3.70123e-05	0.000451318

## Sheet: 1h ∩ 3h_up-regulated
77 genes commonly up-regulated by tomatidine compared to untreated control at 1 and 3 hours exposure
Gene_Name	log2 FC 1h	log2 FC 3h	P.Value	FDR (false discovery rate)
CDR2	5.12399	4.14038	7.54607e-13	5.81048e-11
RTA3	3.91377	2.35783	2.40988e-12	9.27805e-11
CDR1	3.28769	2.73609	3.29516e-11	8.45758e-10
SET3	1.87928	3.52075	1.02959e-10	1.98195e-09
ERG6	2.88574	3.56179	1.93366e-10	2.97784e-09
orf19.6840	3.11496	3.37982	9.38863e-10	1.06277e-08
orf19.711	2.84357	3.90223	9.66158e-10	1.06277e-08
INO1	2.99142	7.0885	1.76741e-09	1.70114e-08
orf19.4706	1.77793	2.90802	2.02182e-09	1.72978e-08
MIT1	1.46594	2.54245	2.85378e-09	2.19741e-08
RPN4	1.78965	2.82139	3.60782e-09	2.52547e-08
PHR1	1.19038	3.01729	4.10015e-09	2.63093e-08
orf19.7504	1.85363	4.19922	4.92e-09	2.91416e-08
orf19.3737	1.3854	1.34398	6.04707e-09	3.32589e-08
orf19.344	4.2537	5.20219	1.22817e-08	6.30461e-08
orf19.3615	1.18459	2.80898	1.78135e-08	8.57276e-08
RTA2	2.23752	2.30614	2.38004e-08	1.07802e-07
orf19.2887	1.48291	1.60347	3.31282e-08	1.41715e-07
DDR48	3.70506	6.20367	3.66862e-08	1.48676e-07
orf19.5814.1	2.87295	4.55759	4.90495e-08	1.88841e-07
ERG2	1.88673	1.08731	5.60117e-08	2.05376e-07
PMC1	1.71629	1.67026	7.18948e-08	2.51632e-07
ERG251	1.81362	2.05213	8.8176e-08	2.95198e-07
orf19.1267	1.73155	1.22712	9.66199e-08	3.09989e-07
orf19.7457	1.00527	1.63455	1.32128e-07	4.06954e-07
PEX4	1.21628	2.52508	1.50313e-07	4.40131e-07
IFU5	2.69089	2.81775	1.54332e-07	4.40131e-07
orf19.1438	2.13825	2.66114	1.71824e-07	4.72516e-07
PLC2	1.84537	1.90351	2.02666e-07	5.38114e-07
HRQ2	1.88351	3.93103	2.31356e-07	5.93814e-07
TAC1	1.52559	1.9715	2.55032e-07	6.33467e-07
BMT3	2.84345	2.01719	2.74135e-07	6.59636e-07
orf19.5874	2.99969	3.67684	3.34898e-07	7.81428e-07
orf19.1344	2.19843	4.17064	3.58089e-07	7.8979e-07
orf19.3984	1.35359	2.34036	3.58996e-07	7.8979e-07
YMX6	1.81659	1.64283	4.82637e-07	1.03231e-06
IFF4	1.69443	2.46725	5.18426e-07	1.06769e-06
RBT5	3.19818	1.69905	5.26913e-07	1.06769e-06
HAP41	1.54493	3.31315	5.92861e-07	1.17052e-06
FRP1	2.29508	2.09131	6.88177e-07	1.32474e-06
ERG25	1.35721	1.72035	7.17687e-07	1.34785e-06
PGA7	3.1992	2.45141	9.39339e-07	1.72212e-06
ERG11	1.53171	1.65127	1.09159e-06	1.95471e-06
RCT1	1.94731	2.36493	1.14576e-06	2.00509e-06
TNA1	4.03598	4.26741	1.55472e-06	2.6603e-06
orf19.3932	1.4256	2.63904	1.76814e-06	2.95971e-06
orf19.263.1	1.24437	1.73857	2.02067e-06	3.30379e-06
orf19.6554	1.29762	2.68446	2.05951e-06	3.30379e-06
orf19.86	1.88306	1.39093	2.13872e-06	3.36085e-06
orf19.6852	1.41328	1.50109	2.48182e-06	3.822e-06
PNG2	1.65467	1.47412	2.72649e-06	4.11646e-06
ERG4	1.40752	1.58562	3.20449e-06	4.74512e-06
orf19.4531	1.56455	2.40967	3.35156e-06	4.86924e-06
orf19.1430	1.98646	1.64924	4.31149e-06	6.14786e-06
ERG3	1.89841	1.21103	4.61797e-06	6.46516e-06
GAP6	1.39126	1.51569	6.47745e-06	8.9065e-06
orf19.2125	1.71579	1.94982	6.71929e-06	9.07694e-06
orf19.5799	1.71422	1.73152	6.96021e-06	9.24027e-06
SAP9	1.90164	2.85239	8.23439e-06	1.07466e-05
orf19.2468	3.41614	6.01471	9.27429e-06	1.1902e-05
orf19.6518	1.37308	2.52814	9.7269e-06	1.22782e-05
orf19.5925	1.26738	2.04977	1.04192e-05	1.29399e-05
orf19.5717	2.2396	1.46837	1.52745e-05	1.86689e-05
SUC1	1.1934	1.58195	1.68716e-05	2.02986e-05
orf19.2030	1.60605	2.22734	1.73347e-05	2.0357e-05
SLD1	1.61265	1.33451	1.74488e-05	2.0357e-05
ECM331	2.0297	1.5758	2.50121e-05	2.87453e-05
GDH3	2.49646	2.33818	3.19039e-05	3.61264e-05
orf19.7210	1.10303	1.44903	5.41602e-05	6.04397e-05
PGA23	2.36496	2.92423	6.04724e-05	6.65197e-05
DUR1,2	1.48666	1.09082	8.10751e-05	8.79265e-05
CSH1	1.3721	1.76574	0.000105501	0.000112828
CRZ1	1.69716	1.24513	0.000126233	0.000132067
LEU1	1.03012	1.24057	0.000126922	0.000132067
orf19.6117	1.60713	1.42195	0.000142382	0.000146179
orf19.2244	1.07506	1.21334	0.000187236	0.000189699
ALS1	2.95707	2.30272	0.000214957	0.000214957

## Sheet: 1h ∩ 3h_down-regulated
32 genes commonly down-regulated by tomatidine compared to untreated control at 1 and 3 hours exposure
Gene_Name	log2 FC 1h	log2 FC 3h	P.Value	FDR (false discovery rate)
orf19.3475	-3.07475	-4.38805	4.08948e-12	1.30863e-10
NAG3	-2.95942	-3.35173	1.51646e-10	2.42634e-09
IHD1	-4.19869	-6.03193	8.33989e-10	8.89588e-09
orf19.6679	-1.41305	-2.6327	8.83306e-09	6.43062e-08
PGA53	-1.14466	-1.82224	1.00478e-08	6.43062e-08
orf19.4749	-2.28665	-2.82298	1.59527e-08	8.50811e-08
orf19.6222.1	-1.20195	-2.46592	2.81033e-08	1.12125e-07
FTR1	-1.89703	-1.75853	2.90563e-08	1.12125e-07
orf19.7098	-1.19599	-2.39555	3.15351e-08	1.12125e-07
CHA1	-3.00541	-1.83067	5.07303e-08	1.62337e-07
FET34	-1.152	-2.44788	1.27523e-07	3.70976e-07
ROB1	-1.68591	-2.28428	2.7303e-07	6.98129e-07
GAP4	-1.58496	-2.48649	2.83615e-07	6.98129e-07
PRN4	-1.14022	-1.61637	3.13112e-07	7.15684e-07
ARO10	-1.21731	-2.42154	4.20208e-07	8.96443e-07
EBP1	-1.25739	-2.59339	6.2394e-07	1.24788e-06
KIS2	-1.08026	-1.23151	1.3073e-06	2.45369e-06
SNG3	-1.25409	-2.36282	1.3802e-06	2.45369e-06
YWP1	-1.39621	-1.21255	1.55927e-06	2.62615e-06
FCY2	-1.10003	-2.29589	2.39263e-06	3.82821e-06
GCV2	-1.18382	-2.11926	3.71259e-06	5.65727e-06
orf19.4805	-1.05068	-1.12861	8.90336e-06	1.29503e-05
orf19.2633.1	-2.06857	-3.84738	1.0357e-05	1.44097e-05
orf19.3406	-1.2057	-2.0967	1.22661e-05	1.63548e-05
PLB4.5	-1.52256	-1.62065	2.40444e-05	3.07768e-05
orf19.6077	-1.15579	-1.77764	4.33908e-05	5.34041e-05
HWP1	-1.54929	-1.98115	4.58495e-05	5.43402e-05
orf19.3448	-3.45221	-3.28901	5.41115e-05	6.18417e-05
MAE1	-1.706	-1.9352	7.0128e-05	7.73826e-05
orf19.6874	-1.08033	-1.23922	0.000178954	0.000190884
orf19.1258	-1.62845	-1.82082	0.000228711	0.000236088
orf19.3869	-1.45713	-1.36803	0.000287147	0.000287147

## Sheet: 1h and 3h inverted 
3 genes oppositely affected by tomatidine compared to untreated control between 1 and 3 hours exposure
Gene_Name	log2 FC 1h	log2 FC 3h	P.Value	FDR (false discovery rate)
PUT1	-1.46697	1.90014	9.19375e-06	2.75813e-05
orf19.5785	2.91876	-1.23693	1.86805e-05	2.80207e-05
orf19.4066	-1.08311	1.14423	3.43243e-05	3.43243e-05

## Sheet: 1h specific
Genes specifically affected by tomatidine compared to untreated control after 1 hour exposure
Gene_Name	log2 FC 1h	log2 FC 3h	P.Value	FDR (false discovery rate)
orf19.5861.1	1.74943	0.188796	0.00387974	0.00387974
orf19.2726	1.7029	0.752859	1.29731e-05	7.35145e-05
UPC2	1.52975	0.276678	1.26279e-05	7.35145e-05
PDR16	1.28745	-0.517114	8.1986e-06	7.35145e-05
ERG1	1.23137	0.419105	0.00286165	0.0030405
ERG5	1.21156	0.728729	2.06248e-05	8.76554e-05
orf19.4907	1.09922	-0.35717	0.00232393	0.00263378
ERG24	1.08985	0.765736	0.000280313	0.000595665
orf19.3644	1.06815	0.699645	3.27782e-05	0.000111446
orf19.1887	1.04771	-0.718567	4.33417e-05	0.000122801
orf19.1266	1.0467	0.907684	0.000684808	0.00106317
RBT1	-1.25866	-0.895491	0.000771083	0.00109237
ABP2	-1.30316	-0.58267	0.000687937	0.00106317
UME6	-1.40305	0.41396	0.00211946	0.00257364
orf19.6248	-1.44872	-0.16143	7.43406e-05	0.000180541
orf19.7502	-2.2147	-0.981239	0.000387821	0.000732551
orf19.7330	-2.28752	-1.09624	0.00106394	0.00139131

## Sheet: 3h specific
1037 genes specifically affected by tomatidine compared to untreated control after 3 hours exposure
Gene_Name	log2 FC 1h	log2 FC 3h	P.Value	FDR (false discovery rate)
HGT17	1.23271	8.23858	1.47058e-06	2.48539e-05
TRY4	1.1381	7.17381	4.14152e-05	0.000179697
orf19.3232	1.78813	6.20825	0.00340698	0.00492753
orf19.3924	0.862321	6.13669	7.24678e-05	0.000258244
AAP1	1.39724	5.7407	6.13739e-08	7.45369e-06
ICL1	0.715373	5.64087	7.39095e-07	1.89561e-05
HGT2	0.923499	5.45833	0.000221813	0.000570769
PXP2	0.673185	5.17577	2.07196e-06	2.86171e-05
LDG3	0.407869	5.10877	0.00133368	0.00232442
orf19.5565	0.637461	5.06726	1.58465e-05	9.98455e-05
orf19.2515	0.874785	5.03521	3.13725e-06	3.69696e-05
CTN3	1.0528	4.92572	9.50548e-07	1.89561e-05
orf19.2701	-0.088922	4.73037	3.1334e-06	3.69696e-05
GCA1	-0.00282787	4.66393	1.87221e-06	2.81816e-05
orf19.1766	0.127205	4.63422	6.70185e-07	1.87879e-05
HGT1	0.917405	4.56491	6.10806e-06	5.32274e-05
orf19.6084	0.609776	4.56486	2.94994e-05	0.000146368
orf19.849	-0.285057	4.54472	0.0010249	0.0018811
HGT9	0.609776	4.52467	0.00028692	0.000700084
orf19.5069	1.15264	4.45364	3.53829e-07	1.44245e-05
orf19.4894	1.00329	4.41273	6.79319e-07	1.87879e-05
CTN1	0.412267	4.30596	1.50331e-05	9.68278e-05
orf19.1363	0.7195	4.30352	0.00258324	0.00392214
BLP1	0.759323	4.29885	0.000573791	0.00119243
SAP4	1.83648	4.24735	1.98498e-05	0.000113383
orf19.3499	0.171889	4.19252	0.000426334	0.000938659
ZCF4	0.771585	4.02988	0.000933295	0.00175969
SFC1	0.332307	3.97776	2.00213e-06	2.81816e-05
SOU2	-0.692521	3.96812	0.00230595	0.00360674
SOD4	0.173742	3.93164	1.75801e-05	0.000107582
TRY5	0.110519	3.92883	1.02751e-06	1.93868e-05
HXT5	0.473508	3.86936	3.64347e-05	0.000165613
orf19.2509.1	1.79122	3.84158	0.0011675	0.00209102
ALD6	-0.289506	3.75901	1.29707e-06	2.25676e-05
orf19.1728	0.902966	3.75506	0.00337314	0.00489223
orf19.5125	1.25046	3.75308	5.40479e-05	0.000208356
orf19.4384.1	1.29271	3.75175	0.00366212	0.00524533
GAL10	0.690292	3.74763	1.24501e-05	8.49391e-05
CYB2	0.869097	3.72343	2.24735e-06	3.02663e-05
TES15	0.459462	3.69104	1.41566e-05	9.35054e-05
PGA19	0.230608	3.68624	0.000582266	0.00120521
orf19.5611	0.480473	3.66167	6.45892e-06	5.49008e-05
orf19.4476	0.916294	3.65657	9.27532e-08	8.25735e-06
orf19.7279.1	0.973551	3.636	0.00167688	0.00277784
orf19.3435	0.604647	3.62358	3.61655e-07	1.44245e-05
IDP2	0.829884	3.61438	1.15105e-07	9.12681e-06
GLG2	0.645106	3.60765	6.93571e-09	1.79808e-06
orf19.1985	0.377426	3.5416	8.95988e-08	8.25735e-06
orf19.4873	0.392417	3.53991	0.00902274	0.0112866
orf19.6838	0.860974	3.53602	6.95152e-06	5.72121e-05
AMS1	0.553612	3.53171	7.7962e-06	6.21897e-05
GAL1	0.357219	3.51189	3.76768e-06	4.11272e-05
GAP2	2.8873	3.44034	0.0006792	0.00135971
orf19.7566	1.0076	3.43969	0.000107827	0.000332798
RAS2	0.914692	3.43796	0.000548367	0.00114648
GCA2	0.103086	3.39619	0.000203431	0.000536789
FAA2-3	0.306671	3.35333	7.82712e-07	1.89561e-05
GTT13	0.508158	3.34244	0.00130598	0.00229153
MOH1	-0.140424	3.33837	0.00137989	0.00239289
orf19.6793	0.0767863	3.33246	9.3451e-07	1.89561e-05
JEN2	-2.52314	3.30289	0.000685018	0.00136608
FMO1	0.734997	3.30042	7.21245e-06	5.88922e-05
orf19.3954.1	0.926077	3.30009	0.000132625	0.000390717
ASR1	1.05199	3.29872	0.000139155	0.000402103
orf19.699	1.89184	3.25535	0.000308887	0.000738056
orf19.94	0.277309	3.21326	6.46566e-07	1.87879e-05
FOX2	0.481331	3.2037	3.89635e-06	4.20886e-05
orf19.4121	-0.226341	3.17845	4.56759e-05	0.000188709
BMT9	0.482974	3.16061	0.000348376	0.000796052
CAT1	0.0859229	3.13844	4.48578e-07	1.60405e-05
FOX3	0.46656	3.11258	2.32119e-05	0.000126025
orf19.3310	1.05894	3.09377	0.000185723	0.000504174
HGT13	0.823292	3.06561	0.00241662	0.00372642
PGA31	0.0909143	3.04987	0.00540913	0.00733238
orf19.5894	2.20124	3.03743	0.00535739	0.00729083
orf19.3627	0.466083	3.01229	4.51585e-05	0.000188354
orf19.3982	0.00826864	2.9908	4.07401e-07	1.50884e-05
orf19.4571	1.74309	2.97221	0.0138979	0.0164147
FAA2-1	0.61935	2.96987	6.27451e-06	5.42222e-05
orf19.5614	0.848113	2.96428	3.18966e-09	1.77931e-06
orf19.2620	0.65208	2.95827	0.0127492	0.0152315
HNM4	0.42185	2.95435	0.0012517	0.00221882
orf19.5270	0.4397	2.9032	0.00132435	0.00231796
orf19.3925	-0.326009	2.89864	0.00397156	0.00563407
ATO5	1.63762	2.89517	3.47679e-05	0.000161678
orf19.376	0.749443	2.86912	1.48596e-06	2.48539e-05
ZCF25	0.879726	2.85225	2.7765e-05	0.000141834
orf19.1943	0.226822	2.8394	6.92863e-05	0.000251223
orf19.4567	0.96911	2.83769	0.0524307	0.0530445
POX1-3	-0.0799372	2.82067	3.82557e-05	0.000171737
orf19.7056	0.445657	2.81988	2.41479e-07	1.25207e-05
orf19.5295	0.912362	2.80852	6.46897e-08	7.45369e-06
PTP2	0.892505	2.7977	0.000206687	0.000542619
orf19.449	0.948496	2.78717	0.00153637	0.00261187
CDA2	0.904675	2.7755	0.0014952	0.00256285
orf19.1070	0.168968	2.77502	5.07881e-06	4.77606e-05
orf19.5735.3	0.880494	2.76673	0.000211374	0.000553521
orf19.1765	0.31677	2.76649	3.339e-06	3.8905e-05
ADH5	0.830734	2.74689	0.000644271	0.00129982
orf19.2168	-0.0394015	2.73144	0.00170884	0.00281728
orf19.7043	1.22658	2.72044	0.0158239	0.0183346
orf19.36.1	0.0981662	2.71573	0.000899953	0.00170925
PCK1	-0.643723	2.70903	0.00227487	0.00356889
orf19.4229	0.714662	2.70707	3.17079e-05	0.000151807
ARG1	0.807005	2.70289	7.64551e-07	1.89561e-05
orf19.419	0.842291	2.68745	0.000228875	0.000584877
orf19.6311	0.980984	2.68599	1.12181e-05	7.86027e-05
CIP1	0.778323	2.63048	0.00501403	0.00688682
orf19.2445	0.821225	2.62235	5.11228e-06	4.77606e-05
orf19.3544	0.292447	2.61386	0.000300629	0.000728393
MLS1	0.32847	2.61237	0.000319948	0.000754059
orf19.6487	0.199939	2.59006	0.0573293	0.0576629
POT1	0.335657	2.58456	1.81459e-05	0.000108771
ACH1	0.316489	2.5769	2.9573e-08	5.1112e-06
RGS2	0.27526	2.57475	7.86428e-06	6.22538e-05
ECI1	0.977234	2.55886	8.96854e-06	6.87043e-05
orf19.3684	-0.00997341	2.54901	3.04026e-06	3.69696e-05
orf19.7029	-1.09998	2.54727	0.0121316	0.0145743
orf19.5616	0.409594	2.53475	0.0149472	0.0175263
orf19.1539	-0.766102	2.52389	0.0064835	0.00855393
orf19.4970	0.467302	2.51971	6.91151e-05	0.000251223
orf19.11	0.203843	2.51817	0.000166101	0.000461788
orf19.1562	0.985526	2.4612	5.65766e-05	0.000214124
orf19.3863	0.14024	2.44957	0.00281858	0.00422379
FDH1	-0.940862	2.44602	0.00792792	0.0101247
SPO1	-0.0159978	2.41667	0.000273175	0.0006697
MRV8	-1.38265	2.40901	0.0276005	0.0302555
RTA4	0.834672	2.40847	5.44899e-05	0.000209282
HGT10	-1.12781	2.4007	2.93248e-05	0.000146201
orf19.1780	0.000525258	2.40044	2.68046e-05	0.000138982
SAP99	0.276923	2.39923	0.00229047	0.00358795
FAA21	0.0063249	2.39864	1.80674e-06	2.81816e-05
SGA1	0.406366	2.37284	3.65555e-05	0.000165613
IFD3	-0.0566447	2.33932	0.00105521	0.0019265
PDC12	0.350793	2.33509	4.19697e-05	0.000181344
orf19.1307	0.908191	2.33036	0.00106732	0.00193662
orf19.5536	0.906664	2.32331	3.1174e-05	0.000151772
orf19.3661	0.772533	2.31423	1.50016e-05	9.68278e-05
orf19.7130	0.209994	2.28941	0.000112213	0.000341079
orf19.4607	0.295707	2.28169	0.000146876	0.000419588
orf19.2724	0.538411	2.27102	0.00284017	0.00424065
PDK2	0.897541	2.26555	4.88023e-05	0.000196799
MDM34	-0.0287136	2.24983	0.000104699	0.00032819
GDH2	-0.0260283	2.24829	0.00443848	0.00621148
GAL7	-0.165876	2.24237	0.000438368	0.00096311
orf19.6308	0.439167	2.23614	0.00158253	0.00265978
orf19.5250	0.274471	2.22968	4.88595e-06	4.73526e-05
ATO10	0.574302	2.22075	0.0030985	0.0045902
ANT1	-0.105	2.21792	0.000151463	0.000426812
FBP1	0.201961	2.21006	9.19142e-05	0.000295093
orf19.6888	0.561384	2.19292	0.000127064	0.000379728
orf19.670.2	-0.949944	2.18332	0.0329405	0.0352521
orf19.7288	0.0702395	2.18084	0.000332827	0.000775599
AFP99	0.925925	2.17809	7.61428e-05	0.000263785
ARG3	-0.44671	2.16423	5.00309e-06	4.75982e-05
ATO1	0.755991	2.14338	0.0293911	0.0320153
CIT1	0.692494	2.14106	2.85574e-05	0.000144458
orf19.3238	0.0645901	2.13936	0.00172988	0.00284293
orf19.6758	0.640365	2.13273	4.66956e-05	0.000190643
FGR22	0.896264	2.12265	7.04729e-05	0.000252873
orf19.929	0.19805	2.12144	1.33036e-05	8.95831e-05
KNS1	0.743868	2.11386	1.89868e-05	0.000111277
orf19.6113	0.545674	2.10702	0.00901726	0.0112866
HGT19	-0.554286	2.10587	0.00781242	0.0100018
orf19.6143	0.387091	2.09891	0.000848573	0.00162356
SAP5	0.935144	2.09038	4.96522e-05	0.000198801
PXA1	0.445126	2.08288	0.000269981	0.000663437
orf19.2247	1.40339	2.0815	0.000703531	0.00138964
orf19.2959.1	1.39905	2.08103	0.000402675	0.000898009
orf19.647.3	-0.84459	2.07962	0.0181475	0.0207486
orf19.278	0.487801	2.07209	0.000245221	0.000613881
orf19.7131	0.562006	2.05575	1.97454e-06	2.81816e-05
PSA2	-0.0556001	2.05284	0.00158936	0.00266263
orf19.6196	0.43482	2.04174	0.00024727	0.000613881
HST6	-0.0750307	2.03789	0.00109624	0.00197019
PEX6	0.302658	2.03293	5.37242e-05	0.000208356
orf19.732	0.448075	2.0313	0.0092131	0.0114881
orf19.3029	0.515388	2.02234	0.00010783	0.000332798
DIP5	0.708593	2.02216	0.002367	0.00367645
orf19.4459	0.999239	2.0219	5.71238e-05	0.000215409
orf19.3621	-0.55476	2.01485	0.000608629	0.00124733
orf19.499	0.503486	2.0069	0.000178593	0.000488657
HOL4	0.627413	2.00033	0.000708908	0.00139495
SOD6	0.524708	1.99806	0.00304591	0.00452523
ADH3	0.150987	1.9967	0.000105571	0.00032876
FUM12	0.627999	1.98977	1.77164e-07	1.02066e-05
OAC1	1.09081	1.98277	0.00128043	0.00225817
orf19.246	0.549988	1.97513	1.52843e-07	9.32339e-06
orf19.899	0.39649	1.97296	6.63111e-05	0.000243846
orf19.3483	0.777172	1.96449	2.98559e-07	1.29002e-05
orf19.6443	0.487292	1.96275	1.95424e-05	0.00011263
OYE32	0.535703	1.9542	0.000149693	0.000424872
PGA37	1.47419	1.95131	0.000681005	0.0013607
orf19.6830	0.363866	1.9479	8.36441e-05	0.000280709
LIP7	0.748939	1.94698	0.0301347	0.0327565
LYP1	0.48006	1.94503	0.0013255	0.00231796
STF2	0.865715	1.94344	0.0121549	0.0145743
CAT2	0.229996	1.93609	0.000213094	0.000555221
orf19.4055	-0.267099	1.93251	0.0327204	0.0351253
orf19.2394	0.703379	1.93184	0.00512517	0.00701162
CHO1	0.303192	1.92937	2.28081e-07	1.24484e-05
FAA2	0.027386	1.92515	9.01041e-06	6.87043e-05
GEF2	0.661936	1.91596	0.0001464	0.000419384
orf19.7300	0.502985	1.90808	1.89933e-05	0.000111277
BIO32	-0.231162	1.89764	0.000595204	0.00122223
orf19.1424	0.244087	1.89293	5.07227e-05	0.000202305
orf19.762	1.42861	1.87294	0.000699339	0.001384
HGC1	0.270307	1.86997	3.38572e-06	3.9011e-05
orf19.2414	0.863671	1.85641	7.60336e-05	0.000263785
orf19.7568	-0.186063	1.85124	0.000905417	0.00171649
orf19.5205	0.31684	1.85	0.000490493	0.00105654
orf19.6606	0.071285	1.84748	0.000100084	0.000316423
orf19.6578	-0.201867	1.84372	0.00105868	0.00192945
orf19.7296	1.16243	1.84292	0.00163752	0.00273008
orf19.192	0.393854	1.84207	9.36249e-06	7.05151e-05
PRM1	-0.160579	1.83862	0.000395694	0.000886253
orf19.345	0.282427	1.83043	1.8155e-06	2.81816e-05
orf19.4657	0.735941	1.82969	5.50462e-05	0.000210436
ZCF13	0.516165	1.82373	3.07629e-06	3.69696e-05
YHB5	-0.628751	1.81581	0.00125862	0.00222729
PEX11	-0.262182	1.81475	4.83054e-05	0.000196442
orf19.1449	0.132315	1.81437	7.23602e-05	0.000258244
orf19.6658	1.01398	1.81413	0.000321457	0.000755897
LIG4	0.987269	1.80443	3.16427e-05	0.000151807
ENA2	1.10907	1.79945	0.000303697	0.000730704
orf19.5426	0.514342	1.79536	0.000112816	0.000341079
orf19.6709	0.120836	1.78742	0.00441325	0.00619289
orf19.5933	-0.0418948	1.77701	0.00279596	0.00419596
orf19.6557	0.66792	1.76183	2.01103e-06	2.81816e-05
orf19.6678	0.392191	1.7611	0.0132037	0.0157022
EXG2	0.642364	1.74963	9.38009e-07	1.89561e-05
LEU42	0.289209	1.74826	0.000214489	0.000557457
orf19.1106	-0.707578	1.74788	0.00870964	0.0109744
ALK8	0.317439	1.74765	0.0100483	0.0124048
FMO2	0.302175	1.7469	0.00127572	0.0022537
SOD3	0.20252	1.74672	0.000555268	0.00115625
orf19.1369	0.287386	1.74427	0.000641029	0.0012958
orf19.318	0.508246	1.74236	2.80748e-07	1.29002e-05
orf19.751	-0.328352	1.74105	0.000528905	0.00111252
IFR1	-0.609051	1.74087	0.00180008	0.00293965
orf19.1709	-0.169098	1.74051	7.47813e-05	0.000261987
orf19.7204	0.935093	1.7405	0.00101985	0.00187515
orf19.7306	0.18629	1.73709	6.73067e-07	1.87879e-05
orf19.2781	-0.447207	1.7368	0.00234633	0.00365887
orf19.4807	0.436912	1.73535	3.01776e-05	0.00014902
LIP3	-0.569171	1.73019	0.000305133	0.000731951
GRE3	-0.290603	1.72195	0.000159088	0.000444675
orf19.90	0.758285	1.71443	3.26271e-05	0.000153096
orf19.2067	0.538336	1.71357	5.86346e-06	5.19693e-05
CRG1	0.914756	1.71341	0.00284209	0.00424065
orf19.4600	0.495468	1.712	0.000220083	0.000567727
orf19.2296	0.290356	1.71082	0.00183268	0.0029835
orf19.6307	0.678437	1.70875	4.88016e-05	0.000196799
HAP42	0.711478	1.70386	9.47119e-07	1.89561e-05
ARD	0.397324	1.69715	0.000417994	0.000924221
CEK2	0.499158	1.68984	0.00707227	0.00917891
orf19.3021	0.691782	1.68513	0.00318545	0.00467229
orf19.733	1.12104	1.68491	0.000170561	0.000470404
orf19.4372	0.352287	1.68478	0.0048331	0.00669148
SSP96	0.409653	1.67654	0.00119216	0.0021315
FTH1	1.2006	1.67007	0.00024027	0.000607707
orf19.4504	0.235248	1.66336	0.00139264	0.00241097
orf19.1800	0.860547	1.65907	0.000131369	0.000388119
orf19.3910	0.931067	1.65445	0.0118415	0.0142953
ARO9	0.209143	1.6507	1.82737e-05	0.000108907
PUT2	-0.757581	1.65032	1.23216e-07	9.12681e-06
orf19.6043	0.507935	1.64413	0.000381721	0.00086245
CRH11	0.774224	1.63834	4.97047e-06	4.75982e-05
HGT4	0.623311	1.62947	0.00183673	0.0029854
ZCF16	0.206865	1.62843	2.05599e-05	0.000115873
EFH1	0.393455	1.62336	0.00657483	0.0086524
BIO2	-0.0955854	1.60439	9.27826e-05	0.000295607
orf19.994	0.106648	1.59518	8.5789e-05	0.000283322
orf19.1300	0.493616	1.58595	1.86557e-06	2.81816e-05
orf19.4883	0.81195	1.57645	4.66447e-06	4.60672e-05
orf19.4735	0.672174	1.56803	2.17376e-05	0.000121193
orf19.5763	0.345031	1.56397	0.000232659	0.000592795
orf19.4104	0.800596	1.56288	0.000302683	0.00073009
orf19.93	0.933937	1.54663	9.47848e-07	1.89561e-05
orf19.7512	0.304086	1.54082	0.0200379	0.0227594
orf19.972	0.889255	1.53716	9.50048e-06	7.08777e-05
PGA15	0.056007	1.53509	2.91836e-05	0.0001462
SAP2	0.398873	1.52914	0.000788735	0.00152882
orf19.6973	0.281603	1.52897	0.00247182	0.00379183
orf19.4791	0.17082	1.52459	0.000269495	0.000663437
orf19.5876	0.660225	1.52311	0.000333858	0.000775622
UGA2	0.5932	1.52088	0.000382126	0.00086245
orf19.6637	0.330298	1.5163	0.00921705	0.0114881
LIP4	0.158013	1.5163	0.000621347	0.00126341
SDS24	0.257354	1.51273	0.00485258	0.00670951
orf19.7495	0.4827	1.51052	0.000109261	0.00033423
orf19.4394	0.0546998	1.50737	0.00209933	0.00333385
orf19.7385	0.609776	1.50696	0.0135713	0.0160472
orf19.4583	1.05754	1.50656	0.00150461	0.00257473
orf19.3815	0.957091	1.50429	1.60761e-06	2.64618e-05
orf19.217	-0.0841403	1.50238	0.0224742	0.0252227
SIP5	0.705319	1.50124	7.52054e-06	6.09281e-05
orf19.2957	0.540663	1.49892	0.00623657	0.00830208
MDH1	0.118346	1.49022	0.00431485	0.00607949
SAP6	0.0129867	1.49013	0.0014355	0.00247278
MDJ2	0.481379	1.48848	1.95501e-05	0.00011263
GYP7	0.709148	1.48473	0.000830982	0.00160471
INN1	0.477453	1.48451	2.58397e-05	0.000136019
orf19.6790	0.283864	1.47823	6.88468e-07	1.87879e-05
orf19.5278	0.140456	1.47332	0.000383404	0.00086245
UGA6	1.18366	1.47043	0.00821166	0.0104211
IFF5	0.725378	1.46914	2.29345e-05	0.00012524
orf19.4763	0.0125525	1.46783	0.00631684	0.0083874
ZCF39	0.666981	1.46605	5.51964e-05	0.000210436
orf19.4031	0.638693	1.46175	0.000495955	0.00106261
RBT4	0.0562274	1.46168	2.19829e-05	0.000121905
orf19.6306	0.41926	1.46166	3.28268e-05	0.000153339
orf19.1639	1.13615	1.45737	0.012143	0.0145743
orf19.6555	1.06277	1.45493	0.000977982	0.00181425
orf19.3813	0.368851	1.44948	2.26206e-05	0.000124774
orf19.2978	0.661751	1.44743	1.48395e-05	9.67832e-05
orf19.6864	0.931535	1.44413	0.00194438	0.00314061
orf19.1349	0.500007	1.44145	0.0210042	0.0237529
orf19.3610	0.0315743	1.44072	0.017159	0.0197053
orf19.5026	0.281984	1.44062	1.43344e-05	9.4081e-05
CDR11	0.0757517	1.44005	0.00106863	0.00193662
PST2	-0.0437892	1.4369	0.0113185	0.0137181
IPK2	0.569083	1.43264	0.000318559	0.000754059
orf19.7619	0.516196	1.43141	4.35568e-06	4.38528e-05
CAT8	0.585068	1.42881	7.63119e-05	0.000263785
PEX12	0.218797	1.42831	6.17645e-05	0.000227935
PXA2	0.210759	1.42064	0.0017621	0.00288924
orf19.35	0.540635	1.4203	9.18809e-05	0.000295093
ITR1	0.823688	1.41844	7.41856e-05	0.000260781
orf19.2769	-0.325573	1.41622	0.0031852	0.00467229
YHB1	-0.486244	1.41417	0.0434799	0.0450436
orf19.1632	0.496074	1.41344	0.000188833	0.00051079
orf19.6522	0.122238	1.41338	8.47899e-05	0.000281855
RGT1	-0.0115128	1.41022	0.000130521	0.000386715
NCE103	0.249842	1.40562	0.0398299	0.0415948
orf19.7531	0.181516	1.40559	5.17118e-05	0.000203898
orf19.1617	0.525061	1.40206	5.91932e-05	0.0002216
orf19.416	0.240549	1.40162	0.0004854	0.00104867
FGR10	0.0803603	1.40126	0.000620134	0.00126341
MRF1	0.492338	1.40083	0.000334333	0.000775622
TAZ1	0.650405	1.39916	0.00034802	0.000796052
orf19.199	0.419363	1.39119	0.000379693	0.00086245
orf19.4901	-0.145539	1.38791	0.000415372	0.000922258
SCP1	-0.247092	1.38649	0.00737293	0.00952145
HYR1	0.1713	1.38415	0.00341547	0.00493292
DAL52	-0.351585	1.38255	0.0106564	0.0130623
orf19.6941	0.165837	1.37824	0.000348513	0.000796052
IFF8	0.189717	1.37497	0.000472957	0.00103472
SAP1	0.0187103	1.37245	0.00151168	0.00258255
orf19.1366	0.0354403	1.37218	0.000740511	0.00144889
PST3	0.849504	1.35964	1.08112e-05	7.78559e-05
orf19.5070	0.348121	1.35737	0.00167611	0.00277784
LYS143	0.330616	1.34718	0.000228988	0.000584877
orf19.7463	-0.113363	1.34712	0.0025199	0.0038485
ORM1	0.534677	1.34122	3.04685e-06	3.69696e-05
orf19.1950	0.143746	1.33914	0.000217138	0.00056293
SPS20	0.140932	1.33645	0.00119965	0.00214121
PRS	0.366411	1.33591	0.000100602	0.000317096
orf19.1888	0.1052	1.33537	0.000246274	0.000613881
PEX8	0.036934	1.33429	1.64492e-05	0.000102225
FGR28	0.820846	1.3308	3.02346e-06	3.69696e-05
GAL102	-0.0669314	1.32803	0.000242629	0.000609217
MSO1	0.69321	1.32595	0.000616353	0.00125818
orf19.1433	-0.0209765	1.32357	0.0159374	0.0184454
orf19.3461	0.402545	1.32323	6.04009e-06	5.30811e-05
orf19.7596	0.677137	1.32197	0.0101014	0.0124556
BMT8	0.425556	1.3197	0.0051816	0.00707947
orf19.4539	0.0731375	1.31912	0.0425368	0.0441548
orf19.996	0.342001	1.31533	3.62047e-06	4.03702e-05
orf19.4383	-0.189235	1.31403	0.0448929	0.0462303
DOT5	0.32457	1.31027	0.0023164	0.00361764
CRC1	0.0372832	1.30782	0.000711442	0.00139728
orf19.4789	-0.641508	1.30603	3.03409e-05	0.000149116
orf19.4287	0.218735	1.30392	0.044063	0.0455604
orf19.7437	0.715173	1.30328	0.00143175	0.00247043
orf19.3151	-0.173891	1.3031	0.000316175	0.000752003
orf19.4995	-0.0385126	1.30134	2.89728e-05	0.000145848
GTT11	0.0380827	1.29942	1.0201e-06	1.93868e-05
orf19.2517	-0.295766	1.29807	0.0530866	0.0536558
orf19.4676	-0.0516813	1.29796	0.000506223	0.00107279
ADR1	-0.0193112	1.29652	0.0024184	0.00372642
IFM3	0.548589	1.29507	5.39737e-05	0.000208356
NCP1	0.981678	1.29404	4.55327e-06	4.54014e-05
DLD1	0.414258	1.29292	4.44809e-05	0.000188354
orf19.6148	0.119917	1.29101	9.18278e-07	1.89561e-05
ACO1	0.237008	1.29095	3.06877e-06	3.69696e-05
orf19.1330	0.000280304	1.29087	0.00100217	0.0018492
orf19.5943	0.378173	1.28864	4.50106e-05	0.000188354
orf19.6152	0.340562	1.28785	3.65721e-05	0.000165613
orf19.4570	0.464166	1.28687	2.01103e-05	0.000113958
ZCF6	0.285252	1.28559	5.26492e-06	4.83162e-05
orf19.3827	0.57989	1.28428	0.000105961	0.000328986
MVB12	0.4066	1.28107	6.7681e-05	0.000247131
MODF	0.255118	1.27985	0.000133379	0.000390831
orf19.7357	0.467318	1.27941	7.73054e-05	0.000266331
PEX5	0.60048	1.27625	0.00179976	0.00293965
HAC1	0.495351	1.27547	0.00017365	0.000476388
orf19.4996	-0.384044	1.27443	0.000967734	0.00180818
orf19.6501	0.64731	1.27364	0.00107837	0.00194481
orf19.2905	1.12163	1.27322	0.00236824	0.00367645
orf19.1582	0.656418	1.27115	0.0034742	0.00501078
orf19.149	-0.219508	1.27099	0.0315642	0.034025
orf19.2397.3	0.755743	1.2677	0.00458143	0.00640288
orf19.6788	-0.639411	1.26569	0.000201813	0.000535244
BBC1	0.668775	1.26528	0.000182816	0.000498896
HNM3	0.336418	1.26364	0.00272087	0.00410107
orf19.5525	0.46372	1.26019	0.0102976	0.0126374
PGA49	0.217847	1.2579	0.0015364	0.00261187
ZCF5	-0.107347	1.25667	0.00564981	0.00759903
orf19.1411	-0.411411	1.25458	0.0239294	0.0267113
PLB3	0.64657	1.25401	4.10731e-05	0.000178962
orf19.2812	-0.306253	1.25037	0.0153908	0.0179329
ARG8	0.523861	1.24843	5.70113e-06	5.09661e-05
WOR1	0.281113	1.24822	0.00101199	0.001864
orf19.2018.1	-0.190026	1.24743	0.00204205	0.00325786
PEX17	-0.217571	1.2467	0.00197008	0.0031674
OSM2	-0.240805	1.24588	7.30142e-05	0.0002593
orf19.1496	0.458098	1.24317	3.98695e-06	4.26234e-05
ECM18	0.422308	1.24202	8.09843e-05	0.000274447
DAL5	0.0331882	1.24177	0.0672433	0.0672433
orf19.692	0.450883	1.24161	0.000966895	0.00180818
orf19.1274	-0.328289	1.23985	0.0250231	0.0277529
orf19.7380	0.598164	1.23583	2.45007e-05	0.000131437
orf19.7225	0.627137	1.23536	0.00154793	0.00262289
orf19.6605	0.182281	1.23506	0.000966815	0.00180818
orf19.201	0.692965	1.23444	0.000219623	0.000567727
orf19.5644	0.356631	1.23406	8.4801e-05	0.000281855
orf19.916	0.378348	1.23037	0.000750905	0.0014637
orf19.5854.1	-0.00558917	1.22901	0.00172093	0.0028327
DAG7	0.746899	1.22843	0.000319752	0.000754059
RBR2	0.68326	1.22625	0.000506072	0.00107279
orf19.2398	0.577059	1.22522	0.012157	0.0145743
ATO6	0.829574	1.22337	0.00097229	0.00181017
orf19.1785	0.573828	1.22195	0.000808093	0.00156342
orf19.5683	0.367752	1.22176	0.0222604	0.025037
KGD2	0.390505	1.21988	4.19601e-06	4.30818e-05
orf19.1580	-0.166473	1.21655	0.0356137	0.0376084
MNN4	0.639591	1.215	0.00331545	0.00482205
orf19.1641	0.384884	1.21245	0.000952067	0.00179182
orf19.3607	-0.257677	1.21172	0.00479341	0.0066454
orf19.6282	-0.577434	1.21045	8.68823e-05	0.000285138
ZCF23	0.0379745	1.20981	0.000783009	0.00152056
SST2	0.210876	1.20963	0.00140707	0.00243189
orf19.1356	0.121297	1.20924	0.000259626	0.000642558
DUR31	0.59177	1.20701	0.0167504	0.0193002
orf19.6083	-0.14767	1.20427	0.0131361	0.0156396
orf19.5114.1	0.0999248	1.20355	0.0557941	0.0561733
orf19.1005	0.101601	1.20226	0.0391688	0.0410283
IFG3	0.00650378	1.20184	0.000196449	0.000525046
orf19.2734	0.114963	1.20016	0.0337246	0.0360169
orf19.1180	0.442509	1.19752	0.000540787	0.00113522
IML2	0.885062	1.19476	0.00348912	0.00502531
orf19.5266	-0.456898	1.19116	0.00942311	0.0117167
ZCF26	0.131598	1.19114	0.0019689	0.0031674
orf19.577	0.960686	1.18606	0.000416217	0.000922258
ECM42	0.393301	1.18463	1.76364e-05	0.000107582
orf19.4174	0.396251	1.18366	0.0352973	0.0373885
orf19.4842	0.502294	1.18315	0.000893884	0.00170084
orf19.4864	0.235982	1.18213	4.06241e-05	0.000177752
orf19.2076	0.427623	1.17797	0.000739586	0.00144889
orf19.4983	0.15476	1.17699	0.000426228	0.000938659
orf19.6353	-0.0510894	1.17593	2.35163e-05	0.000127012
orf19.5552	0.568674	1.17497	0.0144761	0.0170587
orf19.1350	0.44819	1.17488	9.43009e-05	0.000299052
orf19.3444	0.43417	1.17451	0.00198036	0.003179
MAM33	0.473566	1.17416	2.6743e-05	0.000138982
MAL2	0.271414	1.16813	0.00877785	0.0110335
orf19.5961	0.488331	1.16355	0.00666143	0.00875527
orf19.2064	0.107956	1.16336	0.00587033	0.0078752
orf19.3418	0.439711	1.16313	0.00313018	0.00462393
orf19.4511	0.159004	1.16238	2.65478e-05	0.000138982
DAO1	0.173966	1.16048	0.000196007	0.000525046
orf19.1488	0.177171	1.15842	0.00493586	0.00680649
orf19.4239	-0.0192755	1.15737	0.000494757	0.00106224
orf19.4895	0.441416	1.15672	0.0191716	0.0217993
FAV1	-0.330246	1.15537	0.0267717	0.0294403
orf19.2565	0.371209	1.15531	5.24963e-05	0.000204657
MUC1	0.938	1.1551	9.20871e-07	1.89561e-05
orf19.4187	0.200835	1.15487	2.47157e-05	0.000131437
DAL9	0.352081	1.15431	0.0217589	0.0244994
orf19.6852.1	0.230387	1.15235	0.000690245	0.00137123
ERG28	-0.0104054	1.14895	0.0075567	0.00972245
orf19.5660	0.431079	1.14845	0.000593314	0.00122077
orf19.1656	-0.201641	1.14766	0.0273081	0.0299667
orf19.3167	0.344549	1.14348	0.00259387	0.00393252
AKR1	0.603708	1.14136	7.89215e-05	0.000269216
KGD1	0.405768	1.139	4.05857e-05	0.000177752
HIP1	0.583808	1.13806	1.04617e-05	7.58659e-05
orf19.6916	0.160301	1.13473	0.00706933	0.00917891
orf19.3373	0.146623	1.13351	0.00330896	0.00481937
CWH8	-0.187719	1.13314	0.00308234	0.0045728
orf19.3030	0.241956	1.12943	0.000588495	0.00121568
TIM9	-0.227277	1.1292	0.00687729	0.00898809
SUA72	0.154957	1.12735	6.95477e-05	0.000251293
orf19.1124	-0.0509742	1.12718	0.000318623	0.000754059
orf19.5963	0.534929	1.12213	3.07664e-05	0.000150494
PEX22	0.174331	1.12175	0.00532384	0.00725469
orf19.2123	0.39244	1.12013	0.0348324	0.0370094
UGA1	-0.402992	1.1122	0.00317739	0.00467229
orf19.27	0.0945236	1.1116	3.85854e-05	0.000172216
orf19.5514	0.0785199	1.1081	0.0155038	0.0180442
SWD2	0.838131	1.10596	1.93135e-06	2.81816e-05
orf19.5169	0.225465	1.10494	0.00696902	0.00907898
YCP4	0.957031	1.104	0.000197352	0.000526104
orf19.6704	0.252285	1.10309	0.0460088	0.0472855
orf19.51	0.129852	1.10078	0.00647333	0.00855393
orf19.3351	-0.444819	1.09747	0.0077585	0.00994508
JEN1	-0.433599	1.09619	0.0271202	0.029792
orf19.4680	-0.0780364	1.09525	0.00128458	0.00226165
orf19.4478	0.45156	1.09374	3.17304e-05	0.000151807
orf19.310	0.255193	1.09274	0.00443821	0.00621148
orf19.2516	-0.16768	1.0927	0.000161042	0.000448926
PHO114	0.331234	1.08995	0.0155634	0.0180903
orf19.6023	0.233965	1.08858	0.00629166	0.00836468
IFM1	0.569629	1.0879	0.000397855	0.000889172
ECM21	0.650172	1.08726	0.0173479	0.0198783
CHS2	0.286782	1.08519	7.40659e-05	0.000260781
LEU2	0.61475	1.08484	1.79315e-05	0.000108453
SAC6	0.644998	1.08414	6.74978e-06	5.64477e-05
AUT7	0.166128	1.08196	0.0015624	0.00264309
CYC3	0.462374	1.08069	0.000406852	0.000905377
DIE2	-0.08409	1.07935	0.0407834	0.0424622
orf19.4658	0.000897623	1.07756	0.00207639	0.00330755
SFT2	0.497079	1.0768	0.0107954	0.0131704
orf19.3659	0.562201	1.07618	3.81828e-05	0.000171737
PEX1	0.0387074	1.07533	0.000297419	0.000724
APR1	0.458948	1.07528	0.00158825	0.00266263
ERG9	0.275729	1.07491	0.000545419	0.00114262
PIM1	0.481976	1.07404	1.2268e-05	8.42508e-05
PTC6	0.376798	1.0729	0.00422273	0.00597404
orf19.1461	0.19786	1.07273	0.0025731	0.00391821
CAG1	0.593302	1.07204	0.00672692	0.00881898
SAP10	0.664873	1.07203	0.0181194	0.0207393
HOS1	0.251742	1.07194	0.000835753	0.00161092
CPY1	0.467456	1.068	0.00018508	0.000503748
orf19.3988	0.234344	1.06761	0.0132894	0.0157859
ALI1	-0.376212	1.06669	0.00889815	0.0111712
orf19.2415	0.559852	1.06451	0.000987111	0.00182792
GPR1	0.53588	1.06421	0.000335608	0.000776842
POT1-2	0.295771	1.06237	0.0266645	0.0293536
orf19.5809	0.595272	1.06056	0.0046793	0.00651334
orf19.6970	-0.162724	1.05495	0.0289648	0.0316506
CHT4	0.397934	1.05312	9.02646e-05	0.000292514
CCH1	0.707029	1.05184	4.193e-06	4.30818e-05
ABP1	0.537456	1.05182	7.41607e-05	0.000260781
ALT1	0.190336	1.05143	0.00133669	0.00232575
CIRT4B	0.17655	1.05143	0.0255125	0.0281752
orf19.5131	0.274366	1.0497	0.000924636	0.00174653
orf19.1589.1	0.623218	1.04857	0.0210455	0.0237736
orf19.1210	0.0687241	1.04846	0.00607995	0.00812488
MDH1-1	0.505499	1.04528	0.000706017	0.0013919
orf19.4947	-0.395385	1.04429	0.00263889	0.0039891
SPO72	0.281162	1.04353	0.000172915	0.00047563
orf19.4515	0.11391	1.04298	0.046297	0.0475346
CPA1	-0.375964	1.04178	0.000242402	0.000609217
RGA2	0.269376	1.04045	9.29295e-05	0.000295607
ATP7	-0.368229	1.04025	0.00590815	0.0079157
orf19.6713	0.493434	1.03878	0.0128239	0.0153031
orf19.3633	0.230089	1.03709	0.00209709	0.00333385
orf19.6627	0.597431	1.03104	0.000206255	0.000542619
orf19.4227	-0.107021	1.02811	0.00176363	0.00288924
ZCF32	0.530122	1.0276	3.0563e-06	3.69696e-05
orf19.2210	0.856451	1.02499	2.93777e-07	1.29002e-05
PGA41	-0.186334	1.02334	0.0333564	0.0356603
FLC2	0.535983	1.02301	1.104e-05	7.8414e-05
orf19.4144	0.275005	1.02251	0.00038171	0.00086245
orf19.4707	0.14427	1.0223	0.0148738	0.0174679
ZNC1	0.247082	1.02212	8.46437e-05	0.000281855
orf19.5952	-0.147152	1.02203	0.0150326	0.0175946
ARG4	-0.352484	1.02125	4.54281e-05	0.000188436
orf19.4294	0.106561	1.01907	0.000483183	0.0010477
orf19.374	0.747452	1.01819	0.000262761	0.000648769
orf19.5342	0.326633	1.01413	0.0016873	0.00279064
NCR1	0.463339	1.01323	0.0209043	0.0236657
orf19.2387	0.321283	1.01252	0.00012034	0.000360671
orf19.2114	-0.47186	1.01162	0.00562394	0.00758532
orf19.6219	0.719936	1.01117	4.42995e-05	0.000188354
orf19.5752	0.336947	1.0101	0.00038279	0.00086245
orf19.2049	0.320814	1.00932	0.0277056	0.0303387
orf19.5848	0.159465	1.0085	0.00192259	0.00311034
orf19.827	0.632896	1.00818	3.87923e-05	0.000172216
orf19.5353	0.0619298	1.00585	0.030816	0.0333921
orf19.6449	0.0121828	1.00584	0.0507568	0.0515018
orf19.1297	0.292401	1.00464	5.11653e-05	0.000202513
orf19.6550	0.253718	1.0014	8.55343e-05	0.000283322
orf19.5777	0.980049	1.0008	0.00194736	0.00314061
ECM17	-0.261826	-1.00149	0.00107611	0.00194411
orf19.3430	-0.193318	-1.00157	0.000192249	0.000516727
ADE6	-0.0600279	-1.00165	0.000491081	0.00105654
RPF2	-0.24546	-1.00411	0.000329914	0.000772282
orf19.2642	-0.0232685	-1.0044	0.00200193	0.00320371
orf19.6907	-0.172124	-1.00519	0.0404207	0.0421269
DBP2	-0.218433	-1.00559	0.000148304	0.000422504
SER1	-0.114679	-1.00687	3.51575e-05	0.000162761
RPA135	-0.2016	-1.00691	0.00311689	0.00461086
orf19.3124	-0.217731	-1.00717	0.000687494	0.00136839
POL30	-0.30464	-1.01101	1.3817e-05	9.18474e-05
MET10	-0.211064	-1.01199	0.00108679	0.0019566
MCM6	0.000268455	-1.0125	0.0170121	0.0195582
UBI3	-0.0674987	-1.01335	7.81047e-05	0.000267668
RLI1	-0.137181	-1.01427	0.0228238	0.0255321
orf19.3332	-0.193087	-1.01458	0.000342061	0.00078826
orf19.5085	-0.175408	-1.01795	0.000650086	0.00130647
RPL38	-0.0677309	-1.01805	4.47904e-05	0.000188354
orf19.1409.1	0.00368796	-1.01824	5.11375e-05	0.000202513
HMT1	-0.0792323	-1.01893	1.53363e-05	9.81713e-05
orf19.3469	-0.0990561	-1.01921	0.0123257	0.0147595
orf19.1159	-0.106851	-1.02023	0.01722	0.0197534
DAM1	-0.114829	-1.0209	0.00121452	0.00216402
MNN26	-0.499223	-1.02439	0.00224702	0.0035359
APE2	-0.00922728	-1.02739	6.01442e-05	0.000223547
orf19.6227	-0.152855	-1.029	0.0299927	0.0326363
orf19.4280	-0.0871565	-1.02971	0.000228755	0.000584877
KIP4	-0.0362694	-1.03233	0.00823285	0.0104211
IRR1	-0.235679	-1.0325	0.00225404	0.00354157
orf19.5033	-0.320185	-1.03579	0.00914631	0.0114274
NOP5	-0.0737618	-1.03605	0.000144269	0.000414422
orf19.4553	-0.266346	-1.03682	0.0107311	0.0131228
MSB2	-0.522428	-1.03727	0.00019234	0.000516727
orf19.4940	-0.282419	-1.03743	0.00875284	0.0110154
RPS22A	-0.0542706	-1.03799	0.000247447	0.000613881
RPL82	-0.0129715	-1.03898	0.0015757	0.00265365
orf19.7499	-0.274307	-1.0396	9.38388e-06	7.05151e-05
ASF1	-0.2571	-1.03982	0.00338626	0.0049044
RNH35	-0.201843	-1.04027	0.000336466	0.000777095
RPL15A	-0.0633613	-1.04159	1.54744e-05	9.84476e-05
HAP5	-0.0298517	-1.04269	0.00145001	0.00248951
orf19.7664	-0.0810084	-1.04308	0.0150758	0.0176252
NOP1	-0.0505705	-1.04577	1.58867e-05	9.98455e-05
orf19.3353	-0.22674	-1.04595	0.000693155	0.00137438
OPT8	0.00575389	-1.04618	0.000299424	0.000727173
HIS1	-0.241816	-1.048	6.57748e-06	5.5454e-05
HBR1	-0.228922	-1.04812	0.00010888	0.000334049
UTP5	-0.215193	-1.05029	0.042214	0.0438637
orf19.1075	-0.369032	-1.0519	0.0134527	0.0159616
orf19.1522	-0.242917	-1.05421	0.00293087	0.00436056
orf19.6635	-0.57653	-1.05493	6.13e-05	0.000227029
orf19.1090	-0.455454	-1.05649	0.0349089	0.0370178
KAR3	0.0282437	-1.05654	0.0512002	0.0519009
orf19.4702	-0.0426084	-1.05771	0.00807267	0.0102716
orf19.4479	-0.36388	-1.06075	0.0226895	0.0254093
EHT1	-0.368447	-1.06348	4.89625e-05	0.000196799
orf19.1687	-0.270105	-1.06405	0.00688192	0.00898809
orf19.413	-0.792467	-1.0667	0.000348127	0.000796052
orf19.3431	-0.12586	-1.06684	0.0323079	0.0347184
INT1	-0.113616	-1.06699	0.0153905	0.0179329
orf19.5287	0.0944028	-1.06714	0.0201966	0.0229145
TRP4	-0.189833	-1.0691	0.000589994	0.00121635
TEC1	-0.779926	-1.06911	0.00858772	0.0108471
orf19.1626	-0.115901	-1.07188	1.20268e-05	8.37035e-05
ZCF3	-0.170161	-1.07462	0.00269008	0.00406057
SSU1	0.38356	-1.07762	0.0370762	0.0389939
orf19.6742	-0.0275591	-1.07851	0.000108861	0.000334049
MAK5	-0.212919	-1.07918	0.00435384	0.0061261
orf19.1150.1	-0.114464	-1.08296	0.00201448	0.00321882
orf19.7023	-0.17928	-1.08367	0.00315886	0.00465304
FBA1	-0.303605	-1.08444	0.0070852	0.0091842
orf19.7079	-0.108256	-1.08518	0.00958143	0.0118851
UTP21	-0.314546	-1.08611	0.0537808	0.0543045
SPC34	0.00602068	-1.0882	0.00250321	0.00382866
OFD1	-0.504007	-1.08828	9.69456e-06	7.1809e-05
NOC4	-0.397357	-1.08832	0.0479846	0.0489282
ZUO1	-0.091661	-1.08894	0.000137657	0.000400972
orf19.2923	-0.737556	-1.0924	0.000112646	0.000341079
MET2	-0.183976	-1.09436	3.23143e-05	0.000153013
orf19.1535	-0.0609059	-1.09455	9.00897e-05	0.000292514
DRS1	-0.252481	-1.09858	0.0226036	0.0253405
DAK2	-0.703129	-1.09933	0.00349755	0.00503046
orf19.2335	-0.392504	-1.10139	1.21792e-05	8.4199e-05
ZRT2	-0.220353	-1.10372	0.0252083	0.0279131
PWP1	-0.331719	-1.10547	0.000842042	0.00161662
orf19.4337	-0.612307	-1.10588	9.08453e-05	0.000293478
HIS5	-0.279267	-1.106	3.46096e-06	3.94398e-05
orf19.6328	-0.0289695	-1.1061	8.04246e-05	0.000273444
CBF1	-0.281203	-1.10697	0.00334085	0.00485219
TRP2	-0.241445	-1.10719	0.000104934	0.00032819
MPP10	-0.243882	-1.10832	0.000757181	0.00147316
YDJ1	-0.1062	-1.11076	0.000974376	0.0018108
HAS1	-0.168371	-1.11237	0.000128628	0.000382987
orf19.3393	-0.376631	-1.11266	0.0441106	0.0455604
orf19.813	-0.257189	-1.1136	0.00496506	0.00682861
PGI1	-0.334521	-1.11518	0.00220054	0.00346802
URA1	-0.053997	-1.11701	0.00242586	0.00373238
NSA2	-0.233981	-1.11756	0.0115269	0.013948
UTP22	-0.0986453	-1.11783	0.0654657	0.0655289
UTP4	-0.394559	-1.11825	0.035422	0.037444
orf19.1646	-0.290758	-1.11894	0.00646171	0.00855393
RFC4	-0.176547	-1.1197	0.000483578	0.0010477
YBL053	-0.254176	-1.1198	0.0116534	0.0140846
SNG4	-0.493303	-1.12032	0.000277504	0.000678706
orf19.2763	-0.353807	-1.12121	0.00598125	0.0080033
ISW2	-0.133786	-1.12163	0.0440901	0.0455604
orf19.3481	-0.207058	-1.12222	0.0551409	0.0555696
orf19.757.1	-0.512886	-1.12242	0.0124426	0.0148823
orf19.2575	-0.285421	-1.12323	0.000514213	0.00108382
orf19.2594	-0.138647	-1.12591	0.000580033	0.00120299
UTP13	-0.264762	-1.12672	0.0416155	0.0432851
VAC7	-0.000347581	-1.12817	0.0170118	0.0195582
CSP2	-0.13135	-1.1284	0.00153932	0.00261255
RPA190	-0.212229	-1.12883	0.0317004	0.034101
NOC2	-0.259467	-1.12993	0.0223956	0.0251617
SPB1	-0.345502	-1.13017	0.0373055	0.0391557
orf19.3463	-0.356116	-1.13453	0.0307414	0.033346
FMP27	-0.198058	-1.13486	3.92777e-05	0.000173323
orf19.6675	-0.247875	-1.13528	0.0312622	0.0337697
PHO113	-0.503162	-1.13674	0.00538463	0.00731096
orf19.3100	-0.154858	-1.13694	0.0130893	0.0156018
ZPR1	-0.161813	-1.14042	1.64625e-05	0.000102225
MCM2	-0.0859092	-1.14412	0.00691135	0.00901518
orf19.1666	-0.12463	-1.14516	0.0151449	0.0176861
orf19.2312	-0.401941	-1.14535	0.000169416	0.000468491
NAM7	-0.248709	-1.14644	0.000497095	0.00106286
RLM1	-0.056881	-1.14687	0.0100472	0.0124048
orf19.4207	-0.501644	-1.14872	0.00122104	0.00217191
orf19.3798	-0.208907	-1.15	0.0214754	0.0242328
orf19.1968.1	0.173	-1.15115	0.00261001	0.00395121
CSE4	-0.214986	-1.15117	5.31563e-06	4.83536e-05
orf19.1796	-0.841609	-1.15519	2.55945e-05	0.000135416
orf19.6737	-0.249832	-1.15529	0.0216937	0.0244526
RPS21	-0.0531576	-1.15542	8.06738e-06	6.30415e-05
RNR1	-0.175934	-1.16261	7.04051e-05	0.000252873
FLU1	-0.387078	-1.16435	0.000646582	0.00130195
orf19.1630	-0.347689	-1.16693	0.000133418	0.000390831
SSU81	-0.275859	-1.16787	0.00278129	0.00418
ARO2	-0.214707	-1.17114	4.84506e-06	4.73526e-05
RAD53	-0.126719	-1.17257	0.0162019	0.0187307
orf19.2489	-0.213491	-1.17297	3.56881e-05	0.000163755
GOR1	-0.692089	-1.17339	4.47488e-05	0.000188354
orf19.6903	-0.210631	-1.17392	0.0107864	0.0131704
orf19.7341	-0.0774668	-1.17684	0.00129313	0.00227284
orf19.2362	-0.325977	-1.17811	0.00801284	0.0102133
orf19.323	-0.0996455	-1.17898	0.000117345	0.00035374
HPT1	-0.115828	-1.18075	8.36049e-05	0.000280709
POL1	-0.197033	-1.18107	0.0056323	0.00758532
PMA1	-0.487416	-1.18293	0.000483944	0.0010477
PSF3	0.0106782	-1.18379	0.0166036	0.0191737
orf19.3471	-0.107112	-1.1841	4.05356e-06	4.27622e-05
orf19.28	-0.870771	-1.18456	1.11545e-05	7.86027e-05
orf19.7107	-0.220768	-1.18605	0.00487572	0.00673251
SSZ1	-0.14177	-1.18611	1.14398e-06	2.08124e-05
TMA19	-0.124863	-1.18821	3.59215e-06	4.03702e-05
orf19.501	-0.159859	-1.19013	4.52269e-05	0.000188354
orf19.2261	-0.214121	-1.1932	9.249e-05	0.000295607
BUD16	-0.246977	-1.1941	0.013472	0.0159662
CTF5	-0.408774	-1.19858	0.0344107	0.0366741
DAL81	-0.369439	-1.19954	0.0344828	0.0367133
orf19.3751	-0.240202	-1.1999	0.00685249	0.00897226
orf19.4241	-0.22599	-1.19998	2.6453e-06	3.5169e-05
orf19.2305	-0.170024	-1.20577	0.00393596	0.00559122
orf19.6342	0.101702	-1.20656	0.00236332	0.00367645
orf19.4666	-0.425495	-1.20775	0.000236133	0.000600171
SIM1	-0.191944	-1.20806	0.00015056	0.000425424
ABP140	-0.291249	-1.20815	0.0102797	0.0126304
BMT1	-0.397195	-1.20899	0.00283579	0.00424065
orf19.7011	-0.275697	-1.21293	0.00616936	0.00822317
MRT4	-0.358546	-1.21348	0.000748987	0.00146271
orf19.7618	-0.178542	-1.21469	0.00211847	0.00335397
orf19.2167	-0.239576	-1.21656	0.0447983	0.0462247
orf19.773	-0.310333	-1.21871	0.00547903	0.00741743
orf19.6355	-0.204719	-1.21965	0.00955613	0.0118679
UTP8	-0.287028	-1.22282	0.00815183	0.0103596
SMC6	-0.126366	-1.22304	0.00562513	0.00758532
DBF4	-0.0850018	-1.22304	0.0367117	0.0387285
orf19.1834	-0.294316	-1.22389	0.0486959	0.0495561
orf19.1202	-0.223918	-1.22408	0.000843384	0.00161662
BOI2	-0.171953	-1.22524	0.0032281	0.00471484
UTP18	-0.24545	-1.22887	0.0393942	0.0412228
orf19.3048	-0.0381077	-1.22935	0.0395714	0.0413664
orf19.3325	-0.622516	-1.22947	0.000139205	0.000402103
orf19.3547	-0.147866	-1.23117	0.00463949	0.0064666
TPS3	-0.139557	-1.23136	0.00319875	0.00468518
NEP1	-0.223583	-1.23514	0.0109113	0.0132962
PDR17	0.0884677	-1.23738	0.01203	0.0145059
MNN22	-0.566044	-1.24025	0.000202339	0.000535269
RNR22	-0.529637	-1.24222	0.0187522	0.0213928
orf19.1791	-0.427037	-1.24246	0.00424777	0.00600128
CYS3	-0.265849	-1.24364	7.82097e-05	0.000267668
orf19.809	-0.302807	-1.24366	0.000622909	0.0012641
NOP4	-0.178811	-1.24369	0.00245202	0.00376703
orf19.993	-0.882662	-1.24512	5.65061e-06	5.09538e-05
IMH3	-0.125246	-1.24574	7.63869e-06	6.14056e-05
GPM1	-0.313012	-1.24599	0.000550372	0.00114836
orf19.2827	-0.187816	-1.25031	0.00996653	0.0123333
orf19.3916	-0.491862	-1.25068	0.000478813	0.00104533
FYV5	-0.0389791	-1.25753	0.054523	0.0550003
orf19.2512	-0.62726	-1.25771	0.000312244	0.000744362
orf19.1417	-0.0538641	-1.26215	0.00106132	0.00193086
orf19.2917	-0.144095	-1.26323	0.00382986	0.00544796
PDC11	-0.44554	-1.2662	0.000961133	0.00180561
SDA1	-0.326352	-1.26733	0.00315189	0.00464937
orf19.1334	-0.320939	-1.27309	0.000189145	0.00051079
RPL7	-0.476324	-1.27759	0.0310145	0.0335371
ARX1	-0.301462	-1.27797	0.00198395	0.00317983
orf19.29	-0.683155	-1.27954	0.0135211	0.0160062
GPI1	-0.518985	-1.28012	0.000305627	0.000731951
NOP6	-0.214709	-1.28082	0.046363	0.0475513
orf19.6583	-0.287421	-1.28386	0.0488378	0.0496518
BMS1	-0.272513	-1.28503	0.0107033	0.0131042
POL93	-0.451473	-1.28542	0.0010526	0.00192512
KRE30	-0.186372	-1.28605	0.000325228	0.000763035
ADE5,7	-0.037184	-1.28744	1.98995e-05	0.000113383
orf19.3222	-0.498383	-1.28844	3.54497e-05	0.000163384
orf19.4283	-0.406031	-1.29008	0.0184166	0.021033
NOG1	-0.346109	-1.29133	0.00136044	0.0023631
orf19.6247	-0.277359	-1.29332	0.020832	0.0236096
orf19.3915	-0.610227	-1.29343	2.0973e-06	2.86171e-05
orf19.2761	-0.305981	-1.29436	1.72722e-05	0.000106615
PMI1	-0.483548	-1.2957	4.38069e-05	0.000187718
orf19.6477	-0.604424	-1.29748	0.0367574	0.0387372
KIP2	-0.249316	-1.2978	0.00701505	0.00912748
CCC1	-0.876245	-1.29838	0.00184098	0.00298764
orf19.1600	-0.356606	-1.2999	0.00669464	0.00878778
orf19.3810	0.219911	-1.30362	0.00157024	0.00265202
DUO1	-0.109432	-1.30478	4.66501e-05	0.000190643
FCA1	-0.365372	-1.30605	4.27813e-06	4.34943e-05
MRP8	-0.45094	-1.3093	1.94571e-06	2.81816e-05
HOF1	-0.397979	-1.31196	3.22992e-05	0.000153013
orf19.7199	-0.686355	-1.31225	0.00211146	0.00334798
CDC14	-0.144952	-1.31546	5.58688e-05	0.00021222
orf19.3042	-0.357516	-1.31748	0.0247156	0.0274412
orf19.6580	-0.474405	-1.32413	0.00102789	0.00188326
KTI12	-0.333244	-1.32468	0.0353777	0.0374354
orf19.3556	-0.44656	-1.32637	0.0113081	0.0137181
orf19.4375	-0.211069	-1.32712	0.00239992	0.00371451
TSR1	-0.126695	-1.3295	0.0262814	0.0289626
orf19.1030	-0.0857285	-1.33716	0.000212487	0.000555036
orf19.1609	-0.3226	-1.33859	0.00614664	0.00820342
orf19.1388	-0.233003	-1.33976	0.0037042	0.00529829
orf19.1948	-0.0213313	-1.34006	0.000841322	0.00161662
orf19.6008	-0.344336	-1.34099	0.0288318	0.0315386
SUI3	-0.168964	-1.34157	5.24913e-05	0.000204657
BUD21	-0.223422	-1.3491	0.0064789	0.00855393
orf19.2237.1	-0.301787	-1.35135	0.0372876	0.0391557
MCM1	-0.283572	-1.35358	1.88239e-05	0.000111277
orf19.4349	-0.446894	-1.35466	0.000971846	0.00181017
orf19.6013	-0.333771	-1.35537	0.00152607	0.00260285
orf19.7552	-0.272257	-1.35571	0.00472641	0.0065701
orf19.2319	-0.200863	-1.35653	0.0293285	0.0319807
orf19.547	-0.288588	-1.35973	0.00257815	0.00392014
RLP24	-0.062854	-1.3604	0.000998761	0.00184619
orf19.787.1	-0.102226	-1.36107	0.000331535	0.000774329
RRP15	-0.283475	-1.36277	0.0113237	0.0137181
ERG12	-0.333531	-1.36289	3.17667e-05	0.000151807
orf19.5126	0.0139841	-1.36554	0.0501854	0.0509718
orf19.6828	-0.377447	-1.36556	0.00634878	0.00841904
orf19.5066	-0.540243	-1.36781	0.014589	0.0171723
orf19.5288.1	-0.358043	-1.36929	8.13674e-05	0.000274847
MET14	-0.711964	-1.3704	0.000105072	0.00032819
orf19.660	-0.298866	-1.372	0.0328615	0.0352039
orf19.4783	-0.178383	-1.37229	0.00107009	0.00193662
DRG1	-0.315438	-1.37363	2.07091e-05	0.000116083
orf19.3563	-0.457544	-1.37884	0.00712616	0.00922575
POL2	-0.203838	-1.37897	0.000167513	0.000464468
SAS10	-0.253797	-1.38191	0.014263	0.0168268
YTM1	-0.322052	-1.38277	0.0049453	0.00681047
orf19.2320	-0.189273	-1.38418	0.0349117	0.0370178
CDC19	-0.300555	-1.38555	0.000351599	0.000801338
orf19.7488	-0.35186	-1.38852	0.00123653	0.00219568
orf19.7593	-0.835168	-1.3897	0.000242337	0.000609217
orf19.2426	-0.243301	-1.39189	6.66811e-07	1.87879e-05
orf19.7069	-0.137634	-1.3926	3.03067e-06	3.69696e-05
orf19.5841	-0.115744	-1.39514	0.000302737	0.00073009
CHL4	0.0901445	-1.39783	0.00329633	0.00480772
orf19.557	-0.64512	-1.39925	0.000482954	0.0010477
DUT1	-0.226307	-1.40108	0.000154341	0.000433744
orf19.5802	-0.164539	-1.40249	0.0347265	0.0369348
orf19.6205	-0.148368	-1.40266	0.00157633	0.00265365
orf19.22	-0.851727	-1.40402	1.92709e-05	0.000112269
RRP9	-0.256127	-1.40427	0.0615108	0.0616297
GUK1	-0.23499	-1.40535	0.000503972	0.00107279
orf19.6090	-0.0480528	-1.41043	8.7855e-07	1.89561e-05
orf19.5220	-0.464456	-1.41129	0.0252214	0.0279131
orf19.7452	0.0097586	-1.41201	0.0574012	0.0576793
NSA1	-0.202204	-1.41278	0.0149574	0.0175263
orf19.2286	-0.0121852	-1.41605	1.30574e-06	2.25676e-05
orf19.1116	-0.150641	-1.41924	0.00438071	0.00615556
MIS12	-0.281968	-1.4196	0.000913154	0.00172799
GIN4	0.00676264	-1.42763	0.0468697	0.0478856
orf19.1815	-0.137837	-1.42919	3.05081e-06	3.69696e-05
GUA1	-0.115694	-1.42997	1.02823e-06	1.93868e-05
orf19.1642	-0.226018	-1.43128	0.0595687	0.0597415
CHT2	-0.15977	-1.43141	1.88372e-06	2.81816e-05
orf19.7397.1	-0.201722	-1.43221	0.0301702	0.0327607
MSH6	-0.30431	-1.43329	0.000861024	0.00164299
FCR1	-0.628227	-1.43337	0.00822069	0.0104211
RMS1	-0.611475	-1.44171	0.0252798	0.0279479
NOG2	-0.227693	-1.44465	0.0522514	0.0529147
TIF3	-0.246542	-1.44501	1.79884e-05	0.000108453
orf19.6786	-0.0302494	-1.45153	0.0327731	0.0351455
orf19.4355	-0.128711	-1.45189	0.0400408	0.041773
FCY23	-0.398336	-1.45487	2.73598e-05	0.000140456
NOP13	-0.188257	-1.45523	0.00239322	0.00370966
orf19.962	-0.209412	-1.45526	0.00165714	0.00275836
TBF1	-0.204799	-1.46167	0.00801703	0.0102133
orf19.4169	-0.1298	-1.46283	0.012082	0.0145517
HOM2	-0.450428	-1.46561	5.52019e-07	1.87879e-05
HCA4	-0.250907	-1.4668	0.0166765	0.0192364
MAK21	-0.242282	-1.46751	0.000506911	0.00107279
CDC46	-0.268439	-1.47013	0.000138039	0.000400972
orf19.2934	-0.368392	-1.47164	0.0316977	0.034101
DBP7	-0.514837	-1.47217	9.90999e-06	7.28841e-05
DBP3	-0.344789	-1.4752	0.00358516	0.00514933
ENP2	-0.351318	-1.48215	0.0477424	0.0487292
ESC4	-0.323616	-1.48243	0.048488	0.049393
SPE2	-0.61973	-1.48481	0.029198	0.031872
orf19.1368	-0.497369	-1.49356	0.000388568	0.000872176
orf19.2638.1	-0.29289	-1.49431	3.25508e-05	0.000153096
orf19.3978	-0.449254	-1.50506	0.0384504	0.0403165
orf19.4563	-0.230774	-1.50508	0.0242294	0.026988
orf19.6456	-0.0788321	-1.50583	0.00414522	0.00587239
orf19.6234	-0.309466	-1.50588	0.00570694	0.00766593
orf19.2875	-0.339041	-1.50738	0.00973829	0.0120652
orf19.5455	-0.514931	-1.50877	0.00144793	0.00248951
PGA6	-0.262293	-1.50881	4.63547e-05	0.000190643
orf19.4148	-0.335045	-1.51779	8.8213e-05	0.000288571
orf19.3037	-0.155184	-1.53429	9.50329e-07	1.89561e-05
CDC54	-0.0969709	-1.53453	0.00292823	0.00436056
MET16	-0.0931086	-1.53483	0.000509638	0.00107636
GIN1	-0.30784	-1.5375	0.0341299	0.0364123
RPA34	-0.27338	-1.53854	0.0075866	0.00973677
NUP	-0.135629	-1.54421	0.000149955	0.000424872
orf19.4301	-0.162895	-1.55153	0.0370463	0.0389939
RHR2	-0.199451	-1.55222	0.00549377	0.00742769
CDC6	-0.674094	-1.55399	0.00538628	0.00731096
RPA12	-0.303237	-1.55621	0.0231012	0.0258146
orf19.687	-0.190727	-1.55828	0.00860272	0.0108528
orf19.6886	-0.269873	-1.56055	0.0071745	0.00927675
RRS1	-0.359754	-1.56369	0.00215689	0.00340959
CTP1	-0.517794	-1.56423	6.91959e-06	5.72121e-05
orf19.4161	-0.200631	-1.56718	0.0189399	0.0215832
SMC3	-0.467851	-1.56912	0.0146233	0.0171931
FRE10	-0.822136	-1.57178	4.2747e-05	0.000183936
orf19.4612	0.0833106	-1.58227	0.00254249	0.0038773
ASE1	-0.312722	-1.58427	0.000612763	0.00125332
ADE8	-0.102107	-1.59876	1.12215e-06	2.07798e-05
CTA8	-0.440519	-1.60092	2.29466e-05	0.00012524
KRR1	-0.501688	-1.60365	0.0468013	0.0478629
ELF1	-0.325778	-1.60621	0.0021688	0.00342321
orf19.1473	-0.0554751	-1.61003	0.0586055	0.0588324
orf19.708	-0.071977	-1.61036	0.00530974	0.00724501
SMC1	-0.218746	-1.61136	0.00510351	0.0069912
ECM1	-0.30799	-1.61156	0.00824038	0.0104211
orf19.4793	-0.528024	-1.61953	0.0456832	0.0469975
orf19.95	-0.417723	-1.62011	0.0050825	0.00697164
MCM3	-0.34006	-1.62575	0.0032105	0.00469576
orf19.2371	-0.306049	-1.62988	0.000449791	0.000986118
NRP1	-0.10871	-1.63233	0.0155783	0.0180903
PRI2	-0.708024	-1.63763	0.0112424	0.0136675
orf19.5628	-0.561034	-1.64203	3.92393e-07	1.50708e-05
orf19.4665	-0.383121	-1.65068	1.32317e-05	8.95831e-05
orf19.2452	-0.935206	-1.65168	5.94132e-05	0.000221624
CRZ2	0.288562	-1.66204	0.0259383	0.028615
orf19.2372	-0.316677	-1.66279	2.46551e-05	0.000131437
MAK16	-0.250749	-1.66583	0.046574	0.0476775
MPS1	-0.0632628	-1.66898	0.0102258	0.0125791
orf19.6705	-0.890905	-1.678	0.00241282	0.00372642
OGG1	-0.431969	-1.68257	0.00784196	0.0100273
DUR3	-0.57553	-1.6826	0.000245842	0.000613881
RME1	0.474071	-1.68386	0.00940557	0.011709
orf19.1113	-0.189369	-1.69164	0.000633643	0.00128338
orf19.5103	-0.297067	-1.69626	8.26868e-06	6.39897e-05
orf19.4492	-0.368781	-1.69691	0.00758659	0.00973677
orf19.3897	0.230876	-1.6975	0.0024842	0.0038052
orf19.4069	-0.341565	-1.70003	0.00425397	0.00600186
TPO4	-0.618183	-1.7172	3.68642e-06	4.06682e-05
orf19.2314	-0.320671	-1.7222	0.00276869	0.0041671
REI1	-0.323939	-1.72851	0.00738536	0.00952565
orf19.6976	-0.630264	-1.73387	0.000141291	0.000406998
orf19.5051	-0.3183	-1.73401	5.74032e-05	0.000215678
ALS4	-0.0758018	-1.73813	0.00170663	0.00281728
ENP1	-0.42489	-1.74238	0.046405	0.0475513
ALS2	-0.0179227	-1.74794	0.00474471	0.00658669
orf19.1167	-0.805565	-1.74961	0.000111212	0.000339197
orf19.4835	-0.304439	-1.7717	6.73273e-05	0.000246708
orf19.1757	-0.230461	-1.77866	0.00373256	0.0053315
DPB2	-0.396035	-1.78698	0.00186157	0.00301632
PHO84	-0.128014	-1.78916	0.00740386	0.00953765
ARO3	-0.589468	-1.79056	6.36221e-07	1.87879e-05
orf19.5905	-0.0106766	-1.80681	0.0190891	0.0217293
NRM1	-0.205636	-1.80773	0.0313644	0.0338448
CLG1	-0.283211	-1.8145	0.00132976	0.00232149
HAP3	-0.685209	-1.82845	0.000128893	0.000382987
WSC4	-0.301433	-1.83092	5.20464e-06	4.81894e-05
orf19.4889	-0.436133	-1.8442	0.00362094	0.00519352
GPD1	-0.544643	-1.8443	0.00112647	0.00202103
MEA1	-0.972176	-1.85042	0.000678943	0.00135971
orf19.21	-0.75888	-1.85716	1.28266e-06	2.25676e-05
MCD1	-0.205353	-1.85812	0.0309677	0.0335214
PCL2	-0.162903	-1.8712	0.0448725	0.0462303
SUL2	-0.238878	-1.88361	0.00159793	0.00267077
POP3	-0.312677	-1.88636	0.0240449	0.0268113
TRY3	-0.686764	-1.88938	3.98041e-09	1.77931e-06
orf19.5020	-0.376019	-1.89106	0.0434738	0.0450436
SOD5	-1.17231	-1.91034	0.000134094	0.000391705
NOP15	-0.261814	-1.91711	0.00381979	0.00544111
LTV1	-0.45557	-1.9602	0.00159937	0.00267077
PGA32	-0.411606	-1.96244	1.38104e-05	9.18474e-05
CAN3	-0.730476	-1.96885	8.87808e-07	1.89561e-05
THR1	-0.661676	-1.97572	9.99824e-06	7.30153e-05
orf19.1697	-0.330399	-1.9878	0.00653569	0.00861184
AAH1	-0.144332	-1.99913	0.0110967	0.0135062
MET1	0.027454	-2.01819	5.19501e-05	0.000204062
HCM1	-0.263419	-2.02365	0.00892121	0.0111866
orf19.389	-0.211884	-2.03903	8.68887e-05	0.000285138
orf19.7553	-0.285974	-2.04004	0.0102087	0.0125729
SRD1	-0.6865	-2.04494	2.73254e-07	1.29002e-05
orf19.1351	-0.00519535	-2.06303	0.00181008	0.00295134
AAT22	-1.45613	-2.0752	0.000155009	0.000434443
orf19.1447	-0.275541	-2.09238	0.0016667	0.00276983
OYE23	-1.06505	-2.09309	1.09213e-05	7.81058e-05
orf19.1318	-0.789567	-2.09698	2.82058e-05	0.000143379
orf19.5842	0.156176	-2.14356	0.000240177	0.000607707
TPO3	0.0615903	-2.14669	0.0158177	0.0183346
SUT1	-1.09559	-2.23268	0.00375738	0.00535957
orf19.2246	-0.87167	-2.23354	1.53872e-08	3.1913e-06
GIT1	-0.796324	-2.2444	8.86178e-05	0.000288983
YMC1	-0.704501	-2.27072	9.55527e-08	8.25735e-06
PHO100	-1.36648	-2.27246	0.0244533	0.0271966
orf19.177	-0.871984	-2.33577	0.000118947	0.000357531
ALP1	-0.446258	-2.35687	2.69986e-05	0.000139291
NAT4	-0.678641	-2.3648	5.7946e-07	1.87879e-05
orf19.8278	-0.830635	-2.38057	0.0244691	0.0271966
CRP1	-0.6553	-2.48846	0.000503659	0.00107279
orf19.5136	-0.533393	-2.51178	1.92955e-06	2.81816e-05
PHO4	-0.537436	-2.51937	0.000200939	0.000534293
GPX2	-1.17485	-2.52499	8.08536e-06	6.30415e-05
SEO1	-0.485106	-2.53638	7.51428e-05	0.000262367
RCH1	-0.405043	-2.61938	1.50779e-07	9.32339e-06
SAM4	-0.660049	-2.79178	5.14749e-09	1.77931e-06
CFL2	-0.969121	-2.89079	1.47817e-07	9.32339e-06
SYG1	-0.98382	-3.10167	7.52111e-07	1.89561e-05
orf19.6636	-0.92496	-3.21268	6.45222e-06	5.49008e-05
orf19.6949	-0.692521	-3.51799	0.00462167	0.00645043
OPT7	-0.405316	-3.59233	3.88607e-05	0.000172216
orf19.6688	-2.9625	-3.95554	0.000861898	0.00164299
PLB1	-1.11037	-4.18664	4.08241e-06	4.27622e-05
PGA26	-1.38457	-5.25505	4.12656e-08	6.1132e-06

## Sheet: GOterm 1h ∩ 3h_up-regulated
GO term analysis with the 77 genes commonly up-regulated after 1 and 3 hours.
GOID	GO_term (process)	Cluster frequency	Background frequency	Corrected P-value	False discovery rate	Gene(s) annotated to the term	Directly Annotated GOID List
16129	phytosteroid biosynthetic process	6 out of 77 genes, 7.8%	35 out of 13081 background genes, 0.3%	0.00038	0	ERG2:ERG3:ERG4:ERG6:ERG11:ERG25	30447:71216:55114:6696:44859:44182:71210:36180:1766:35690:9405:6633:36187:30437
1902653	secondary alcohol biosynthetic process	6 out of 77 genes, 7.8%	35 out of 13081 background genes, 0.3%	0.00038	0	ERG2:ERG3:ERG4:ERG6:ERG11:ERG25	30447:71216:55114:6696:44859:44182:71210:36180:1766:9405:35690:6633:36187:30437
44108	cellular alcohol biosynthetic process	6 out of 77 genes, 7.8%	35 out of 13081 background genes, 0.3%	0.00038	0	ERG2:ERG3:ERG4:ERG6:ERG11:ERG25	30447:71216:55114:6696:44859:44182:71210:36180:1766:9405:35690:6633:36187:30437
6696	ergosterol biosynthetic process	6 out of 77 genes, 7.8%	35 out of 13081 background genes, 0.3%	0.00038	0	ERG2:ERG3:ERG4:ERG6:ERG11:ERG25	30447:71216:55114:6696:44859:44182:71210:36180:1766:9405:35690:6633:36187:30437
97384	cellular lipid biosynthetic process	6 out of 77 genes, 7.8%	35 out of 13081 background genes, 0.3%	0.00038	0	ERG2:ERG3:ERG4:ERG6:ERG11:ERG25	30447:71216:55114:6696:44859:44182:71210:36180:1766:9405:35690:6633:36187:30437
16128	phytosteroid metabolic process	6 out of 77 genes, 7.8%	37 out of 13081 background genes, 0.3%	0.00054	0	ERG2:ERG3:ERG4:ERG6:ERG11:ERG25	30447:71216:55114:6696:44859:44182:71210:36180:1766:9405:35690:6633:36187:30437
1902652	secondary alcohol metabolic process	6 out of 77 genes, 7.8%	37 out of 13081 background genes, 0.3%	0.00054	0	ERG2:ERG3:ERG4:ERG6:ERG11:ERG25	30447:71216:55114:6696:44859:44182:71210:36180:1766:9405:35690:6633:36187:30437
8204	ergosterol metabolic process	6 out of 77 genes, 7.8%	37 out of 13081 background genes, 0.3%	0.00054	0	ERG2:ERG3:ERG4:ERG6:ERG11:ERG25	30447:71216:55114:6696:44859:44182:71210:36180:1766:9405:35690:6633:36187:30437
16126	sterol biosynthetic process	6 out of 77 genes, 7.8%	38 out of 13081 background genes, 0.3%	0.00063	0	ERG2:ERG3:ERG4:ERG6:ERG11:ERG25	30447:71216:55114:6696:44859:44182:71210:36180:1766:9405:35690:6633:36187:30437
6694	steroid biosynthetic process	6 out of 77 genes, 7.8%	38 out of 13081 background genes, 0.3%	0.00063	0	ERG2:ERG3:ERG4:ERG6:ERG11:ERG25	30447:71216:55114:6696:44859:44182:71210:36180:1766:9405:35690:6633:36187:30437
46165	alcohol biosynthetic process	7 out of 77 genes, 9.1%	61 out of 13081 background genes, 0.5%	0.00078	0	ERG2:ERG3:ERG4:ERG6:ERG11:ERG25:INO1	6021:71216:55114:44182:71210:36180:8654:36187:30447:6696:44859:1766:35690:9405:6633:30437
44107	cellular alcohol metabolic process	6 out of 77 genes, 7.8%	40 out of 13081 background genes, 0.3%	0.00087	0	ERG2:ERG3:ERG4:ERG6:ERG11:ERG25	71216:55114:44182:71210:36180:36187:30447:6696:44859:1766:9405:35690:6633:30437
32870	cellular response to hormone stimulus	3 out of 77 genes, 3.9%	4 out of 13081 background genes, 0.0%	0.00132	0	CDR2:CDR1:TAC1	71216:71383:1900445:36180:6855:6810:45944:30447:9651:45117:45332:6351:15903:6357:46618:35690:30003:34599
48545	response to steroid hormone	3 out of 77 genes, 3.9%	4 out of 13081 background genes, 0.0%	0.00132	0	CDR2:CDR1:TAC1	71216:71383:1900445:36180:6855:6810:45944:30447:9651:45117:45332:6351:15903:6357:46618:35690:30003:34599
71383	cellular response to steroid hormone stimulus	3 out of 77 genes, 3.9%	4 out of 13081 background genes, 0.0%	0.00132	0	CDR2:CDR1:TAC1	71216:71383:1900445:36180:6855:6810:45944:30447:9651:45117:45332:6351:15903:6357:46618:35690:30003:34599
9725	response to hormone	3 out of 77 genes, 3.9%	4 out of 13081 background genes, 0.0%	0.00132	0	CDR2:CDR1:TAC1	71216:71383:1900445:36180:6855:6810:45944:30447:9651:45117:45332:6351:15903:6357:46618:35690:30003:34599
35690	cellular response to drug	13 out of 77 genes, 16.9%	292 out of 13081 background genes, 2.2%	0.00209	0	ERG2:ROA1:ERG3:RTA2:PMC1:ERG6:CDR2:CDR1:CRZ1:PHR1:ERG11:TAC1:PGA23	30448:5975:1900445:71210:7329:45944:61400:44114:71468:61423:15908:30447:31589:6281:45117:55085:15903:34204:19722:71483:55114:71216:46519:71260:71467:6855:61422:36187:6816:44859:6950:7121:42981:1900436:31505:1766:6038:70588:30437:44406:44117:71383:61404:1900622:44182:36180:6402:34976:44409:6696:6355:6351:2001040:9652:46618:30003:34599:9267:44011:6810:9651:45332:6874:36170:6357:9405:35690:44407:663…
16125	sterol metabolic process	6 out of 77 genes, 7.8%	47 out of 13081 background genes, 0.4%	0.0023	0	ERG2:ERG3:ERG4:ERG6:ERG11:ERG25	71210:30447:71216:55114:36187:44859:1766:30437:44182:36180:6696:9405:35690:6633
1901617	organic hydroxy compound biosynthetic process	7 out of 77 genes, 9.1%	73 out of 13081 background genes, 0.6%	0.00267	0	ERG2:ERG3:ERG4:ERG6:ERG11:ERG25:INO1	6021:71210:30447:71216:55114:36187:44859:1766:30437:44182:36180:6696:8654:9405:35690:6633
8202	steroid metabolic process	6 out of 77 genes, 7.8%	49 out of 13081 background genes, 0.4%	0.00295	0	ERG2:ERG3:ERG4:ERG6:ERG11:ERG25	71210:30447:71216:55114:36187:44859:1766:30437:44182:36180:6696:9405:35690:6633
8610	lipid biosynthetic process	10 out of 77 genes, 13.0%	176 out of 13081 background genes, 1.3%	0.00334	0	ERG2:ERG3:MIT1:ERG4:ERG6:SLD1:ERG251:ERG11:ERG25:INO1	6021:71210:30447:6688:71216:55114:36187:44859:6665:6673:1766:30437:30148:44182:36180:6696:7009:8654:6679:6675:9405:35690:6633
6066	alcohol metabolic process	7 out of 77 genes, 9.1%	92 out of 13081 background genes, 0.7%	0.0123	0.0018	ERG2:ERG3:ERG4:ERG6:ERG11:ERG25:INO1	6021:71210:30447:71216:55114:36187:44859:1766:30437:44182:36180:6696:8654:9405:35690:6633
9405	pathogenesis	11 out of 77 genes, 14.3%	252 out of 13081 background genes, 1.9%	0.014	0.0017	CSH1:DUR1,2:ERG3:SET3:MIT1:SLD1:CRZ1:PGA7:PHR1:ALS1:IFF4	1900735:71469:36178:30448:5975:1900445:43709:19740:7329:61400:44114:71468:61423:30447:44416:31589:6281:43710:19722:71483:6688:43419:71216:55114:71260:33212:71467:61422:44859:7121:42981:1900436:31505:6665:6673:7160:6038:36244:36166:16575:44117:44406:61404:1900622:30148:44182:36180:6402:7155:34976:44409:1900429:6696:45835:6355:2001040:9652:7009:43689:9267:44011:6679:9651:6675:16337:36170:44407:3569…
42493	response to drug	13 out of 77 genes, 16.9%	354 out of 13081 background genes, 2.7%	0.01629	0.0017	ERG2:ROA1:ERG3:RTA2:PMC1:ERG6:CDR2:CDR1:CRZ1:PHR1:ERG11:TAC1:PGA23	30448:5975:1900445:71210:7329:45944:61400:44114:71468:61423:15908:30447:31589:6281:45117:55085:15903:34204:19722:71483:46519:71216:55114:71260:71467:6855:61422:36187:6816:6950:44859:7121:42981:1900436:31505:1766:6038:70588:30437:44117:44406:61404:71383:1900622:44182:36180:6402:34976:44409:6696:6355:6351:2001040:9652:46618:30003:34599:9267:44011:6810:9651:45332:6874:36170:6357:44407:9405:35690:663…
31589	cell-substrate adhesion	5 out of 77 genes, 6.5%	43 out of 13081 background genes, 0.3%	0.02233	0.0016	CSH1:RBT5:PHR1:ALS1:IFF4	1900735:36178:30448:5975:43709:44114:30447:44416:31589:43710:71467:20028:31505:7160:36244:44117:44406:44182:7155:44409:43689:44011:9651:16337:6879:35690:44407:9405:6878:30260
45332	phospholipid translocation	3 out of 77 genes, 3.9%	9 out of 13081 background genes, 0.1%	0.02674	0.0023	RTA2:CDR2:CDR1	15908:45117:15903:34204:46519:6855:6950:71383:46618:30003:34599:6810:45332:35690
6629	lipid metabolic process	12 out of 77 genes, 15.6%	327 out of 13081 background genes, 2.5%	0.03308	0.0022	ERG2:ERG3:PLC2:RTA2:MIT1:ERG4:ERG6:SLD1:ERG251:ERG11:ERG25:INO1	6021:71210:15908:30447:34204:6688:46519:71216:55114:6629:36187:6950:44859:6665:6673:1766:30437:30148:44182:36180:6696:7009:8654:6679:6675:45332:9405:35690:6633
34204	lipid translocation	3 out of 77 genes, 3.9%	10 out of 13081 background genes, 0.1%	0.03792	0.0079	RTA2:CDR2:CDR1	15908:45117:15903:34204:46519:6855:6950:71383:46618:30003:34599:6810:45332:35690
55080	cation homeostasis	8 out of 77 genes, 10.4%	150 out of 13081 background genes, 1.1%	0.04286	0.0076	PMC1:CDR1:CRZ1:FRP1:PGA7:RBT5:ALS1:C7_01700W_A	1900735:36178:30448:1900445:43709:7329:61400:33215:71468:61423:30447:44416:6281:45117:55085:15903:43710:19722:71483:10106:55114:71216:71260:33212:20028:6855:61422:6816:6827:7121:42981:1900436:31505:6038:70588:36244:44406:61404:71383:1900622:44182:36180:6402:7155:34976:6355:2001040:9652:46618:30003:43689:34599:9267:44011:55074:6810:45332:6874:16337:36170:6879:9405:35690:6878:30260:97301
1901615	organic hydroxy compound metabolic process	7 out of 77 genes, 9.1%	115 out of 13081 background genes, 0.9%	0.05107	0.0073	ERG2:ERG3:ERG4:ERG6:ERG11:ERG25:INO1	6021:71210:30447:71216:55114:36187:44859:1766:30437:44182:36180:6696:8654:9405:35690:6633
50801	ion homeostasis	8 out of 77 genes, 10.4%	157 out of 13081 background genes, 1.2%	0.05882	0.009	PMC1:CDR1:CRZ1:FRP1:PGA7:RBT5:ALS1:C7_01700W_A	1900735:36178:30448:1900445:43709:7329:61400:33215:71468:61423:30447:44416:6281:45117:55085:15903:43710:19722:71483:10106:55114:71216:71260:33212:20028:6855:61422:6816:6827:7121:42981:1900436:31505:6038:70588:36244:44406:61404:71383:1900622:44182:36180:6402:7155:34976:6355:2001040:9652:46618:30003:43689:34599:9267:44011:55074:6810:45332:6874:16337:36170:6879:9405:35690:6878:30260:97301
55065	metal ion homeostasis	7 out of 77 genes, 9.1%	120 out of 13081 background genes, 0.9%	0.06658	0.0088	PMC1:CRZ1:FRP1:PGA7:RBT5:ALS1:C7_01700W_A	1900735:36178:30448:1900445:43709:7329:61400:33215:71468:61423:30447:44416:6281:55085:43710:19722:71483:10106:55114:71216:71260:33212:20028:61422:6816:6827:7121:42981:1900436:31505:6038:70588:36244:44406:61404:1900622:44182:36180:6402:7155:34976:6355:2001040:9652:43689:9267:44011:55074:6874:16337:36170:6879:9405:35690:6878:30260:97301
44255	cellular lipid metabolic process	11 out of 77 genes, 14.3%	303 out of 13081 background genes, 2.3%	0.07288	0.0097	ERG2:ERG3:RTA2:MIT1:ERG4:ERG6:SLD1:ERG251:ERG11:ERG25:INO1	6021:71210:15908:30447:34204:6688:46519:71216:55114:36187:6950:44859:6665:6673:1766:30437:30148:44182:36180:6696:7009:8654:6679:6675:45332:9405:35690:6633
22610	biological adhesion	6 out of 77 genes, 7.8%	88 out of 13081 background genes, 0.7%	0.08358	0.01	CSH1:SAP9:RBT5:PHR1:ALS1:IFF4	1900735:36178:30448:5975:43709:44114:30447:44416:31589:52155:43710:1402:71467:20028:31505:7160:36244:44117:44406:44182:7155:44409:71432:43689:16485:44011:9651:16337:6508:6879:35690:44407:9405:6878:30260
33993	response to lipid	3 out of 77 genes, 3.9%	13 out of 13081 background genes, 0.1%	0.08842	0.0109	CDR2:CDR1:TAC1	1900445:45944:30447:45117:15903:71216:6855:71383:36180:6351:46618:30003:34599:6810:9651:45332:6357:35690
71396	cellular response to lipid	3 out of 77 genes, 3.9%	13 out of 13081 background genes, 0.1%	0.08842	0.0106	CDR2:CDR1:TAC1	1900445:45944:30447:45117:15903:71216:6855:71383:36180:6351:46618:30003:34599:6810:9651:45332:6357:35690
71407	cellular response to organic cyclic compound	3 out of 77 genes, 3.9%	13 out of 13081 background genes, 0.1%	0.08842	0.0103	CDR2:CDR1:TAC1	1900445:45944:30447:45117:15903:71216:6855:71383:36180:6351:46618:30003:34599:6810:9651:45332:6357:35690

## Sheet: GOterm 1h ∩ 3h_down-regulated
GO term analysis with the 32 genes commonly down-regulated after 1 and 3 hours.
GOID	GO_termn (Process)	Cluster frequency	Background frequency	Corrected P-value	False discovery rate	Gene(s) annotated to the term	Directly Annotated GOID List
1901684	arsenate ion transmembrane transport	2 out of 32 genes, 6.2%	2 out of 13081 background genes, 0.0%	0.00231	0.06	FTR1:FET34	55114:44117:1901684:6827:36170:36180:34755:71281:46688:6826:9405:10106:33215
33215	iron assimilation by reduction and transport	2 out of 32 genes, 6.2%	5 out of 13081 background genes, 0.0%	0.023	0.14	FTR1:FET34	55114:44117:1901684:6827:36170:36180:34755:71281:46688:6826:9405:33215:10106
10106	cellular response to iron ion starvation	2 out of 32 genes, 6.2%	9 out of 13081 background genes, 0.1%	0.08194	0.1267	FTR1:FET34	55114:44117:1901684:6827:36170:36180:34755:71281:46688:6826:9405:33215:10106

## Sheet: GOterm 3h specific
GO term analysis with the 1037 genes affected specifically after 3 hours.
UP-regulated genes
GOID	GO_term	Cluster frequency	Background frequency	Corrected P-value	False discovery rate	Gene(s) annotated to the term	Directly Annotated GOID List
55114	oxidation-reduction process	76 out of 585 genes, 13.0%	418 out of 13081 background genes, 3.2%	5.34e-10	0	C1_00630W_A:CTN1:UGA2:DAO1:ANT1:CAT1:C1_09440W_A:MRF1:C1_11890W_A:OSM2:SOD6:SOD4:C2_01540W_A:DLD1:ADH3:C2_04480W_A:C2_05130W_A:GDH2:IFM3:TAZ1:C2_09850C_A:IFR1:DOT5:FOX2:KGD1:SGA1:ALI1:PXP2:POX1-3:C3_02070C_A:C3_03470W_A:HGT4:GLG2:C3_07330W_A:FUM12:PEX5:MDH1-1:CAT2:C4_02230C_A:NCP1:C4_04360W_A:ALD6:SOU2:OYE32:IFG3:CYC3:C5_02690W_A:GRE3:PUT2:C6_00920W_A:C6_02560W_A:HPD1:PEX11:SOD3:LEU2:C7_03780C_A:…	9060:10255:30448:5975:9437:51701:12501:6635:44262:44114:6099:30447:6631:6801:6084:44416:55085:52565:46356:45454:6102:46443:1315:42183:55114:1902859:6520:6537:16558:9062:6094:45733:10430:34605:6540:15867:6546:8152:10133:6807:45329:6066:6740:1901426:19551:10124:15976:46210:19615:1300:30437:19568:6461:32981:15758:16560:45333:42744:6101:19660:36168:44182:2:34975:5977:15942:71470:19430:6561:71451:7005…
44282	small molecule catabolic process	33 out of 585 genes, 5.6%	121 out of 13081 background genes, 0.9%	7.02e-08	0	CTN1:UGA2:GAL1:GAL10:GAL7:ICL1:ANT1:CAT8:MLS1:C1_10240C_A:UGA1:GDH2:FOX2:PXP2:POX1-3:C3_03470W_A:ALT1:FBP1:PEX5:SPS20:CPA1:CAT2:C4_04360W_A:ARO9:C5_02220C_A:GRE3:SFC1:PUT2:ARD:POT1:CRC1:FDH1:ECI1	30448:1901907:6543:19619:9437:6635:44237:1900443:45944:15744:30447:6631:6084:55085:19571:9272:15741:6207:42183:55114:6520:6537:16558:9448:9062:42149:6094:45733:6540:15867:6546:10133:6807:6066:19563:19551:10124:15976:949:19528:1300:30437:42125:19568:6526:16560:6536:45333:44182:15879:46855:36180:15942:70785:43605:71470:71543:6523:6561:1900429:9450:33499:6351:19388:42758:61414:42843:6524:15757:34599…
44712	single-organism catabolic process	51 out of 585 genes, 8.7%	254 out of 13081 background genes, 1.9%	1.28e-07	0	CTN1:UGA2:GAL1:GAL10:GAL7:ICL1:ANT1:CAT8:MLS1:LIP3:C1_10240C_A:C2_00180C_A:C2_01540W_A:UGA1:C2_07430C_A:GDH2:C2_08460C_A:C2_10630W_A:C3_00400C_A:FOX2:SGA1:PXP2:POX1-3:C3_03470W_A:ALT1:FBP1:PEX5:SPS20:CPA1:CAT2:AMS1:C4_04360W_A:ARO9:SPO1:SST2:C5_02220C_A:GRE3:SFC1:PUT2:C5_04940W_A:C5_05360C_A:ARD:C6_02420W_A:LIP4:POT1:CRC1:FDH1:ECI1:LIP7:PLB3:MAL2	9313:1901907:6543:19619:9437:44237:70583:1900443:45944:38032:10914:30447:6084:55085:48315:9272:15741:75306:6642:42183:6520:6145:45461:30474:7114:34356:15867:6546:10133:6807:19563:10124:15976:1300:19358:44182:46855:6071:70785:43605:71470:6561:9450:36151:6351:42758:61414:42843:34599:1901911:9267:6644:35959:44011:60257:1901909:754:70787:7031:5980:6798:70783:46835:36170:6151:6625:9405:8655:30448:5975…
46395	carboxylic acid catabolic process	26 out of 585 genes, 4.4%	82 out of 13081 background genes, 0.6%	2.07e-07	0	CTN1:UGA2:ICL1:ANT1:CAT8:MLS1:C1_10240C_A:UGA1:GDH2:FOX2:PXP2:POX1-3:C3_03470W_A:ALT1:PEX5:SPS20:CPA1:CAT2:C4_04360W_A:ARO9:SFC1:PUT2:POT1:CRC1:FDH1:ECI1	6543:19619:9437:1900443:45944:30447:6084:55085:15741:42183:6520:15867:6546:10133:6807:10124:15976:1300:70785:43605:6561:9450:6351:42758:61414:34599:35959:44011:70787:7031:70783:6625:9405:30448:6635:15744:6631:6207:55114:6537:16558:9448:9062:45733:6540:6066:19551:949:30437:6526:16560:6536:45333:15879:36180:15942:6523:6524:6097:70409:42318:35690
16054	organic acid catabolic process	26 out of 585 genes, 4.4%	89 out of 13081 background genes, 0.7%	1.53e-06	0	CTN1:UGA2:ICL1:ANT1:CAT8:MLS1:C1_10240C_A:UGA1:GDH2:FOX2:PXP2:POX1-3:C3_03470W_A:ALT1:PEX5:SPS20:CPA1:CAT2:C4_04360W_A:ARO9:SFC1:PUT2:POT1:CRC1:FDH1:ECI1	6543:19619:9437:1900443:45944:30447:6084:55085:15741:42183:6520:15867:6546:10133:6807:10124:15976:1300:70785:43605:6561:9450:6351:42758:61414:34599:35959:44011:70787:7031:70783:6625:9405:30448:6635:15744:6631:6207:55114:6537:16558:9448:9062:45733:6540:6066:19551:949:30437:6526:16560:6536:45333:15879:36180:15942:6523:6524:6097:70409:42318:35690
16042	lipid catabolic process	20 out of 585 genes, 3.4%	55 out of 13081 background genes, 0.4%	1.75e-06	0	ICL1:ANT1:MLS1:LIP3:C3_00400C_A:FOX2:PXP2:POX1-3:PEX5:SPS20:CAT2:SPO1:SFC1:C5_05360C_A:C6_02420W_A:LIP4:POT1:ECI1:LIP7:PLB3	9437:70583:30447:6084:55085:15741:6642:30474:7114:15867:15976:6071:36151:42758:6644:44011:7031:6625:9405:5975:34478:6635:1904462:15744:6631:9395:55114:16042:16558:9062:45733:19433:30437:44117:45333:16560:36164:6097:42318
72329	monocarboxylic acid catabolic process	18 out of 585 genes, 3.1%	48 out of 13081 background genes, 0.4%	6.57e-06	0	CTN1:ICL1:ANT1:CAT8:MLS1:C1_10240C_A:FOX2:PXP2:POX1-3:PEX5:SPS20:CAT2:C4_04360W_A:SFC1:POT1:CRC1:FDH1:ECI1	19619:9437:1900443:45944:30447:6084:55085:15741:42183:15867:6546:10124:15976:70785:6351:42758:61414:35959:44011:70787:7031:70783:6625:9405:6635:15744:6631:55114:16558:9062:45733:6066:30437:16560:45333:15879:36180:15942:6097:42318
19395	fatty acid oxidation	10 out of 585 genes, 1.7%	15 out of 13081 background genes, 0.1%	1.61e-05	0	ANT1:FOX2:PXP2:POX1-3:PEX5:CAT2:PEX11:POT1:ALK8:ECI1	9437:30447:6084:15867:15976:48252:42758:44011:7031:16559:6625:9405:6635:6631:55114:16558:9062:45733:10430:45333:16560:6097:19395:42318
34440	lipid oxidation	10 out of 585 genes, 1.7%	15 out of 13081 background genes, 0.1%	1.61e-05	0	ANT1:FOX2:PXP2:POX1-3:PEX5:CAT2:PEX11:POT1:ALK8:ECI1	9437:30447:6084:15867:15976:48252:42758:44011:7031:16559:6625:9405:6635:6631:55114:16558:9062:45733:10430:45333:16560:6097:19395:42318
44242	cellular lipid catabolic process	16 out of 585 genes, 2.7%	44 out of 13081 background genes, 0.3%	7.73e-05	0	ICL1:ANT1:MLS1:C3_00400C_A:FOX2:PXP2:POX1-3:PEX5:SPS20:CAT2:SPO1:SFC1:C6_02420W_A:POT1:ECI1:PLB3	9437:70583:30447:6084:55085:15741:6642:30474:7114:15867:15976:6071:36151:42758:6644:44011:7031:6625:9405:34478:6635:15744:6631:9395:55114:16558:9062:45733:19433:30437:45333:16560:36164:6097:42318
9062	fatty acid catabolic process	12 out of 585 genes, 2.1%	25 out of 13081 background genes, 0.2%	8.99e-05	0	ICL1:ANT1:MLS1:FOX2:PXP2:POX1-3:PEX5:SPS20:CAT2:SFC1:POT1:ECI1	9437:30447:6084:55085:15741:15867:15976:42758:44011:7031:6625:9405:6635:15744:6631:55114:16558:9062:45733:30437:45333:16560:6097:42318
44710	single-organism metabolic process	155 out of 585 genes, 26.5%	1382 out of 13081 background genes, 10.6%	0.00019	0	C1_00630W_A:CTN1:UGA2:GAL1:GAL10:GAL7:CWH8:EHD3:DAO1:C1_04030W_A:ICL1:ANT1:CAT1:ATP7:CAT8:C1_09440W_A:MLS1:LIP3:C1_09980C_A:C1_10240C_A:CHO1:MRF1:C1_11890W_A:CYB2:OSM2:C1_13880C_A:NCR1:C2_00180C_A:SOD6:STF2:SOD4:ERG28:C2_01540W_A:FGR22:C2_02950W_A:DLD1:C2_03710W_A:UGA1:ADH3:C2_04480W_A:C2_05130W_A:PEX6:C2_07430C_A:GDH2:IFM3:C2_08170W_A:C2_08460C_A:ERG9:TAZ1:IPK2:LEU42:C2_09850C_A:IFR1:C2_10630W_A…	9313:6006:1901907:12501:44237:1900443:45944:30447:71701:48315:55085:19432:10034:9272:75306:6642:45461:30474:742:7114:15867:6546:6807:45329:6740:19563:46210:10512:6038:15758:19358:19660:44182:34975:6071:48034:70785:43605:71470:6561:71451:7007:15671:6351:61414:42843:8610:34599:70131:1901911:8643:46938:90529:60257:1902114:754:6098:6796:70783:42542:46835:70146:6508:70301:16559:9405:34210:7189:743:906…
19752	carboxylic acid metabolic process	57 out of 585 genes, 9.7%	380 out of 13081 background genes, 2.9%	0.00067	0	CTN1:UGA2:C1_04030W_A:ICL1:ANT1:CAT8:MLS1:C1_10240C_A:CYB2:C1_13880C_A:C2_02950W_A:UGA1:PEX6:GDH2:LEU42:FOX2:PXP2:POX1-3:FAA21:C3_03470W_A:ALT1:HGT4:C3_05760W_A:FUM12:PEX5:SPS20:CPA1:MDH1-1:CAT2:C4_04360W_A:ARG8:ARO9:IFG3:ACH1:SFC1:PUT2:ARG3:PEX11:LEU2:ECM42:PEX1:ARG4:POT1:MDH1:ARG1:PRS:HNM3:BIO2:CRC1:IDP2:CR_03110W_A:CR_03350C_A:CIT1:FDH1:ALK8:KGD2:ECI1	1900443:45944:30447:55085:10034:15867:6546:6807:15758:19660:44182:70785:43605:6561:6351:61414:34599:8643:1902114:70783:70146:16559:9405:6631:15937:46356:6537:9448:9062:10430:52002:42450:6540:19413:30437:44410:6526:45333:6101:36168:15942:6523:48255:6097:19395:43039:6106:30436:6424:10255:6543:19619:9437:44262:9102:6084:19679:6102:15741:42183:51180:6520:6089:34605:10133:10124:15976:34354:1300:1676:2…
43436	oxoacid metabolic process	58 out of 585 genes, 9.9%	390 out of 13081 background genes, 3.0%	0.00071	0	CTN1:UGA2:C1_04030W_A:ICL1:ANT1:CAT8:MLS1:C1_10240C_A:CYB2:C1_13880C_A:C2_02950W_A:UGA1:PEX6:GDH2:LEU42:FOX2:PXP2:POX1-3:FAA21:C3_03470W_A:ALT1:HGT4:C3_05760W_A:FUM12:PEX5:SPS20:CPA1:MDH1-1:CAT2:C4_04360W_A:ARG8:ARO9:IFG3:ACH1:C5_02220C_A:SFC1:PUT2:ARG3:PEX11:LEU2:ECM42:PEX1:ARG4:POT1:MDH1:ARG1:PRS:HNM3:BIO2:CRC1:IDP2:CR_03110W_A:CR_03350C_A:CIT1:FDH1:ALK8:KGD2:ECI1	1901907:1900443:45944:30447:55085:10034:15867:6546:6807:15758:19660:44182:70785:43605:6561:6351:61414:34599:1901911:8643:1902114:70783:70146:16559:9405:6631:15937:46356:6537:9448:9062:10430:52002:42450:6540:19413:30437:44410:6526:45333:6101:36168:15942:6523:48255:6097:19395:43039:6106:30436:6424:10255:6543:19619:9437:44262:9102:6084:19679:6102:15741:42183:51180:6520:6089:34605:10133:10124:15976:3…
6635	fatty acid beta-oxidation	8 out of 585 genes, 1.4%	13 out of 13081 background genes, 0.1%	0.00119	0	ANT1:FOX2:PXP2:POX1-3:PEX5:CAT2:POT1:ECI1	30447:15867:9405:6631:9062:45333:6097:9437:6084:15976:42758:44011:7031:6625:6635:55114:16558:45733:16560:42318
32787	monocarboxylic acid metabolic process	32 out of 585 genes, 5.5%	167 out of 13081 background genes, 1.3%	0.00124	0	CTN1:ICL1:ANT1:CAT8:MLS1:C1_10240C_A:CYB2:C1_13880C_A:C2_02950W_A:PEX6:FOX2:PXP2:POX1-3:FAA21:HGT4:C3_05760W_A:PEX5:SPS20:CAT2:C4_04360W_A:ACH1:SFC1:PEX11:LEU2:PEX1:POT1:HNM3:BIO2:CRC1:FDH1:ALK8:ECI1	1900443:45944:30447:55085:10034:15867:6546:15758:19660:44182:70785:6351:61414:34599:8643:70783:16559:9405:6631:15937:9062:10430:52002:19413:30437:44410:45333:36168:15942:6097:19395:10255:19619:9437:9102:6084:19679:15741:42183:51180:6089:34605:10124:15976:34354:1676:48252:16562:6355:42758:51594:35959:44011:70787:7031:34276:6625:71469:6635:15744:55114:1990181:16558:45733:6066:6083:16560:15879:36180…
55085	transmembrane transport	56 out of 585 genes, 9.6%	394 out of 13081 background genes, 3.0%	0.00479	0	ENA2:C1_00830W_A:CCH1:HOL4:HGT1:HGT2:DIP5:C1_06000W_A:ATP7:FTH1:PXA2:PEX12:C2_02570W_A:ITR1:PEX6:MDJ2:HGT19:DAL5:DAL9:AAP1:HGT4:GAP2:OAC1:HST6:JEN1:PEX5:C4_00320C_A:MMM1:C4_00680W_A:HGT17:JEN2:C4_04250W_A:DAL52:HIP1:SFC1:C6_01400W_A:HGT10:C6_04110W_A:HGT13:C7_00630C_A:C7_01510W_A:C7_01690W_A:PEX1:TIM9:MDH1:CR_01220W_A:CR_01340W_A:GEF2:HXT5:CR_03580C_A:CR_03730C_A:LYP1:HGT9:FLC2:CR_07160C_A:CR_099…	15798:15727:33157:30447:61454:6849:48315:55085:15753:9272:15914:90515:15719:97080:6827:6814:70588:15758:19660:44182:8646:32995:1901481:97623:34599:8643:1902001:71476:6865:45041:9405:70778:90518:6631:32974:6820:90516:9062:6855:15718:30150:71433:6457:770:36168:45039:51208:15729:1901482:6810:42939:45040:19532:6878:1990456:10255:90517:36178:97639:6821:1990847:15741:40009:71260:8272:32512:34605:6816:7…
8645	hexose transport	12 out of 585 genes, 2.1%	34 out of 13081 background genes, 0.3%	0.00495	0	HGT1:HGT2:GAL1:ITR1:HGT19:HGT4:HGT17:RGT1:HGT10:HGT13:HXT5:HGT9	15798:6006:45944:30447:55085:15753:15758:19660:44182:8646:8643:46835:9405:36168:33499:15757:122:411:10255:36178:34605:36244:45916:51594:15793:45893:44117:46323:1900429:15761:45835:19388:9749:7165:15755:35690
6082	organic acid metabolic process	61 out of 585 genes, 10.4%	447 out of 13081 background genes, 3.4%	0.00674	0	CTN1:UGA2:C1_04030W_A:ICL1:ANT1:CAT8:MLS1:C1_10240C_A:CYB2:C1_13880C_A:C2_02950W_A:UGA1:PEX6:GDH2:LEU42:FOX2:KGD1:PXP2:POX1-3:FAA21:C3_03470W_A:ALT1:HGT4:C3_05760W_A:FUM12:PEX5:SPS20:CPA1:MDH1-1:CAT2:C4_04360W_A:ARG8:ARO9:IFG3:ACH1:C5_02220C_A:SFC1:PUT2:CAG1:ARG3:PEX11:LEU2:ECM42:PEX1:ARG4:POT1:MDH1:ARG1:PRS:HNM3:BIO2:CRC1:IDP2:CR_03110W_A:CR_03350C_A:CIT1:FDH1:ALK8:KGD2:ACO1:ECI1	1901907:1900443:45944:30447:71701:48315:55085:10034:75306:45461:742:15867:6546:6807:15758:19660:44182:70785:43605:6561:6351:61414:34599:1901911:8643:1902114:754:70783:70146:16559:9405:7189:743:6631:44416:15937:46356:45761:6537:9448:9062:10430:52002:42450:6540:10913:19413:6970:750:30437:44410:6526:45333:6101:36168:15942:6523:48255:1900198:6097:19395:43039:9408:6106:30436:6424:10255:6543:19619:9437…
15749	monosaccharide transport	12 out of 585 genes, 2.1%	35 out of 13081 background genes, 0.3%	0.00701	0	HGT1:HGT2:GAL1:ITR1:HGT19:HGT4:HGT17:RGT1:HGT10:HGT13:HXT5:HGT9	15798:6006:45944:30447:55085:15753:15758:19660:44182:8646:8643:46835:9405:36168:33499:15757:122:411:10255:36178:34605:36244:45916:51594:15793:45893:44117:46323:1900429:15761:45835:19388:9749:7165:15755:35690
30258	lipid modification	12 out of 585 genes, 2.1%	35 out of 13081 background genes, 0.3%	0.00701	0	ANT1:C2_08170W_A:IPK2:FOX2:PXP2:POX1-3:PEX5:CAT2:PEX11:POT1:ALK8:ECI1	45944:30447:15867:16559:9405:34210:6631:9062:10430:45333:6097:19395:122:9437:6084:15976:48252:42758:44011:9636:7031:6625:16236:6635:821:46854:55114:16558:45733:50821:32958:16560:42318
6083	acetate metabolic process	9 out of 585 genes, 1.5%	21 out of 13081 background genes, 0.2%	0.01267	0.0009	CTN1:ICL1:CAT8:MLS1:C1_13880C_A:CAT2:ACH1:SFC1:CRC1	1900443:45944:30447:55085:10034:70785:6351:61414:70783:9405:6631:9062:19413:45333:6097:9437:6084:19679:15741:15976:6355:35959:44011:70787:71469:6635:15744:45733:6066:6083:15879:36180
6631	fatty acid metabolic process	19 out of 585 genes, 3.2%	83 out of 13081 background genes, 0.6%	0.01414	0.0009	ICL1:ANT1:MLS1:PEX6:FOX2:PXP2:POX1-3:FAA21:PEX5:SPS20:CAT2:ACH1:SFC1:PEX11:PEX1:POT1:CRC1:ALK8:ECI1	30447:55085:10034:15867:34599:16559:9405:6631:9062:10430:30437:45333:6097:19395:9437:6084:19679:15741:15976:1676:48252:16562:42758:44011:7031:6625:71469:6635:15744:55114:16558:45733:6083:16560:15879:1302:42318
44281	small molecule metabolic process	90 out of 585 genes, 15.4%	768 out of 13081 background genes, 5.9%	0.02542	0.0025	CTN1:UGA2:GAL1:GAL10:GAL7:C1_04030W_A:ICL1:ANT1:ATP7:CAT8:MLS1:C1_10240C_A:CYB2:OSM2:C1_13880C_A:C2_00180C_A:STF2:ERG28:C2_01540W_A:C2_02950W_A:UGA1:PEX6:C2_07430C_A:GDH2:C2_08460C_A:ERG9:TAZ1:IPK2:LEU42:C2_10630W_A:FOX2:KGD1:PXP2:POX1-3:FAA21:C3_03470W_A:ALT1:CTN3:HGT4:C3_04940W_A:C3_05760W_A:FUM12:FBP1:PEX5:SPS20:CPA1:MDH1-1:CAT2:AMS1:RGT1:NCP1:C4_04360W_A:ARG8:ARO9:IFG3:ACH1:C5_02220C_A:GRE3:S…	9313:6006:1901907:44237:1900443:45944:30447:71701:48315:55085:10034:9272:75306:45461:742:15867:6546:6807:6740:19563:15758:19358:19660:44182:34975:6071:70785:43605:71470:6561:7007:6351:61414:42843:34599:1901911:8643:60257:1902114:754:6098:70783:46835:70146:16559:9405:7189:743:6631:44416:15937:46356:19571:45761:6216:6537:9448:9062:42149:10430:52002:42450:6540:10913:19413:19408:6970:750:30437:44410:…
15758	glucose transport	10 out of 585 genes, 1.7%	28 out of 13081 background genes, 0.2%	0.02791	0.0024	HGT1:HGT2:ITR1:HGT19:HGT4:HGT17:RGT1:HGT10:HGT13:HGT9	15798:6006:45944:30447:55085:15753:15758:19660:44182:8643:9405:36168:122:10255:36178:34605:36244:45916:51594:15793:45893:44117:46323:1900429:15761:45835:9749:7165:15755:35690
9437	carnitine metabolic process	5 out of 585 genes, 0.9%	7 out of 13081 background genes, 0.1%	0.05425	0.0054	CTN1:CTN3:CAT2:C7_04310C_A:CR_04870C_A	30447:45329:45333:7005:36178:9437:6084:15976:36244:44011:6635:55114:71216:45733:6066:36180
8643	carbohydrate transport	12 out of 585 genes, 2.1%	42 out of 13081 background genes, 0.3%	0.05628	0.0052	HGT1:HGT2:GAL1:ITR1:HGT19:HGT4:HGT17:RGT1:HGT10:HGT13:HXT5:HGT9	15798:6006:45944:30447:55085:15753:15758:19660:44182:8646:8643:46835:9405:36168:33499:15757:122:411:10255:36178:34605:36244:45916:51594:15793:45893:44117:46323:1900429:15761:45835:19388:9749:7165:15755:35690
45733	acetate catabolic process	7 out of 585 genes, 1.2%	15 out of 13081 background genes, 0.1%	0.0641	0.0057	CTN1:ICL1:CAT8:MLS1:CAT2:SFC1:CRC1	1900443:45944:30447:55085:70785:6351:61414:70783:9405:6631:9062:45333:6097:9437:6084:15741:15976:35959:44011:70787:6635:15744:45733:6066:15879:36180
DOWN-regulated genes
GOID	GO_term	Cluster frequency	Background frequency	Corrected P-value	False discovery rate	Gene(s) annotated to the term	Directly Annotated GOID List
42254	ribosome biogenesis	98 out of 451 genes, 21.7%	312 out of 13081 background genes, 2.4%	7.22e-44	0	HBR1:RRS1:RPS21:C1_02450C_A:ARX1:RLI1:C1_04040C_A:NOP4:C1_04710C_A:REI1:NOP6:C1_06760C_A:C1_07950C_A:YTM1:C1_09710C_A:DBP3:C1_10950C_A:C1_10970W_A:C1_11000C_A:NEP1:KRR1:C1_12440W_A:C1_12680W_A:MPP10:UTP21:UTP22:C2_03000C_A:C2_04120C_A:C2_04570W_A:MAK5:C2_05160C_A:RPF2:C2_05750W_A:MAK16:C2_06850W_A:NOC4:NSA1:KRE30:C2_08180C_A:RRP15:C2_09660W_A:UTP8:BUD21:BMS1:C3_01560W_A:C3_02020W_A:C3_02040C_A:UT…	45943:51276:30036:70475:6413:31167:8298:55:70507:30447:6913:27:34462:1902775:42274:463:447:462:42254:71216:7069:1990120:46777:480:30174:294:6970:6450:10468:56:321:6614:17148:36166:30437:54:6461:1902626:469:36180:16567:42255:40010:2109:466:16973:28:7117:280:30490:465:184:915:32956:278:8033:7089:34599:9267:6452:6267:6364:282:1990417:2181:1904030:16070:1990258:6412:464:45903:34965:461:494:42256:7104…
22613	ribonucleoprotein complex biogenesis	100 out of 451 genes, 22.2%	386 out of 13081 background genes, 3.0%	1.75e-36	0	HBR1:RRS1:RPS21:C1_02450C_A:ARX1:RLI1:C1_04040C_A:NOP4:C1_04710C_A:REI1:NOP6:C1_06760C_A:C1_07950C_A:YTM1:C1_09710C_A:DBP3:C1_10950C_A:C1_10970W_A:C1_11000C_A:NEP1:KRR1:C1_12440W_A:C1_12680W_A:MPP10:UTP21:UTP22:C2_03000C_A:C2_04120C_A:C2_04570W_A:MAK5:C2_05160C_A:RPF2:C2_05750W_A:MAK16:C2_06850W_A:NOC4:NSA1:KRE30:C2_08180C_A:RRP15:C2_09660W_A:UTP8:BUD21:BMS1:C3_01560W_A:C3_02020W_A:C3_02040C_A:UT…	45943:97010:51276:30036:70475:6413:31167:8298:55:70507:30447:6913:27:34462:1902775:42274:463:447:462:42254:71216:7069:1990120:46777:480:30174:294:1731:6970:6450:10468:56:321:6614:17148:36166:30437:54:6461:1902626:469:36180:16567:40010:42255:2109:466:16973:28:280:7117:30490:465:184:915:32956:8033:278:7089:34599:9267:6452:6267:6364:282:1990417:1904030:2181:16070:1990258:6412:464:45903:34965:461:494…
6364	rRNA processing	72 out of 451 genes, 16.0%	214 out of 13081 background genes, 1.6%	2.3e-33	0	HBR1:RRS1:C1_04040C_A:NOP4:C1_06760C_A:C1_07950C_A:C1_09710C_A:DBP3:C1_10950C_A:C1_10970W_A:C1_11000C_A:NEP1:KRR1:C1_12440W_A:MPP10:UTP21:UTP22:C2_03000C_A:C2_04120C_A:C2_04570W_A:MAK5:RPF2:C2_05750W_A:MAK16:C2_06850W_A:NOC4:RRP15:UTP8:BUD21:BMS1:C3_01560W_A:C3_02020W_A:C3_02040C_A:UTP4:C3_02350W_A:NOG1:NSA2:C3_06760W_A:PWP1:SAS10:HCA4:ZUO1:SSZ1:C4_05330C_A:C4_06210C_A:NOP1:UBI3:FYV5:UTP13:HAS1:C…	45943:70475:31167:8298:55:30447:70507:27:34462:42274:463:447:462:42254:71216:7069:1990120:46777:480:30174:294:6450:10468:56:321:6614:36166:54:6461:1902626:469:36180:16567:40010:42255:2109:466:28:280:30490:465:184:32956:8033:34599:9267:6452:6267:6364:1990417:1904030:2181:6412:1990258:464:34965:461:494:42256:71042:42493:6409:2000234:42273:390:36170:956:472:35690:7096
16072	rRNA metabolic process	72 out of 451 genes, 16.0%	228 out of 13081 background genes, 1.7%	2.73e-31	0	HBR1:RRS1:C1_04040C_A:NOP4:C1_06760C_A:C1_07950C_A:C1_09710C_A:DBP3:C1_10950C_A:C1_10970W_A:C1_11000C_A:NEP1:KRR1:C1_12440W_A:MPP10:UTP21:UTP22:C2_03000C_A:C2_04120C_A:C2_04570W_A:MAK5:RPF2:C2_05750W_A:MAK16:C2_06850W_A:NOC4:RRP15:UTP8:BUD21:BMS1:C3_01560W_A:C3_02020W_A:C3_02040C_A:UTP4:C3_02350W_A:NOG1:NSA2:C3_06760W_A:PWP1:SAS10:HCA4:ZUO1:SSZ1:C4_05330C_A:C4_06210C_A:NOP1:UBI3:FYV5:UTP13:HAS1:C…	45943:70475:31167:8298:55:30447:70507:27:34462:42274:463:447:462:42254:71216:7069:1990120:46777:480:30174:294:6450:10468:56:321:6614:36166:54:6461:1902626:469:36180:16567:40010:42255:2109:466:28:280:30490:465:184:32956:8033:34599:9267:6452:6267:6364:1990417:1904030:2181:6412:1990258:464:34965:461:494:42256:71042:42493:6409:2000234:42273:390:36170:956:472:35690:7096
42273	ribosomal large subunit biogenesis	43 out of 451 genes, 9.5%	94 out of 13081 background genes, 0.7%	2.61e-25	0	RRS1:RLI1:NOP4:C1_04710C_A:REI1:C1_06760C_A:YTM1:DBP3:C1_12440W_A:C2_04120C_A:C2_04570W_A:MAK5:C2_05160C_A:RPF2:C2_05750W_A:MAK16:NSA1:C2_08180C_A:RRP15:C2_09660W_A:C3_01560W_A:C3_02040C_A:MAK21:NOG1:NSA2:RLP24:C4_05330C_A:C4_06210C_A:HAS1:C6_01890C_A:C6_02230W_A:C6_02380W_A:MRT4:SPB1:C7_00160C_A:NOP15:DBP7:CR_04170W_A:NOC2:SDA1:RPL7:CR_07080W_A:DRS1	51276:30036:70475:6413:31167:8298:55:70507:30447:6913:27:1902775:42274:463:447:462:71216:480:30174:17148:30437:54:1902626:36180:40010:42255:466:280:7117:465:915:32956:278:7089:34599:9267:6267:6364:1990417:1904030:16070:464:42256:42493:747:6415:45727:42273:390:32790:36170:956:472:35690
34470	ncRNA processing	76 out of 451 genes, 16.9%	320 out of 13081 background genes, 2.4%	4.86e-24	0	HBR1:RRS1:ABP140:C1_04040C_A:NOP4:C1_06760C_A:C1_07950C_A:C1_09710C_A:DBP3:C1_10950C_A:C1_10970W_A:C1_11000C_A:NEP1:KRR1:C1_12440W_A:MPP10:UTP21:UTP22:C2_03000C_A:C2_04120C_A:C2_04570W_A:MAK5:RPF2:C2_05750W_A:MAK16:C2_06850W_A:NOC4:RRP15:UTP8:BUD21:BMS1:C3_01560W_A:C3_02020W_A:C3_02040C_A:UTP4:C3_02350W_A:NOG1:NSA2:C3_06760W_A:PWP1:SAS10:HCA4:ZUO1:SSZ1:C4_04810C_A:C4_05330C_A:C4_06210C_A:NOP1:UBI…	45943:70475:31167:8298:55:30447:70507:27:34462:42274:463:447:462:42254:71216:7069:1990120:46777:480:30174:294:6450:10468:56:321:6614:36166:54:6461:1902626:469:36180:51017:16049:16567:40010:42255:2109:466:28:280:30490:465:184:32956:8033:2098:34599:9267:6452:6267:6364:30488:1990417:1904030:2181:6412:1990258:464:34965:461:494:42256:71042:42493:6409:2000234:42273:390:36170:6357:956:472:35690:7096
34660	ncRNA metabolic process	84 out of 451 genes, 18.6%	425 out of 13081 background genes, 3.2%	5.29e-21	0	HBR1:RRS1:ABP140:C1_04040C_A:NOP4:C1_06760C_A:C1_07950C_A:C1_09710C_A:DBP3:RPA34:RPA190:C1_10950C_A:C1_10970W_A:C1_11000C_A:NEP1:KRR1:C1_12440W_A:MPP10:UTP21:UTP22:C2_03000C_A:C2_04120C_A:TBF1:C2_04570W_A:MAK5:RPF2:C2_05750W_A:MAK16:C2_06850W_A:RPA12:NOC4:RRP15:UTP8:BUD21:BMS1:C3_01560W_A:C3_02020W_A:C3_02040C_A:UTP4:C3_02350W_A:NOG1:NSA2:C3_06760W_A:PWP1:SAS10:HCA4:ZUO1:SSZ1:C4_04810C_A:C4_05330…	45943:6363:70475:31167:45944:8298:55:30447:70507:27:34462:42274:463:42797:447:103:6338:462:1900478:42254:71216:7069:1990120:46777:480:9303:30174:294:71459:10833:6450:10468:56:321:6614:36166:54:6461:61427:1902626:469:36180:51017:34508:7059:16049:16567:6406:40010:42255:2109:466:28:280:30490:465:184:32956:8033:61432:2098:34599:9267:6452:9086:32211:6267:6364:30488:1990417:1904030:2181:6412:1990258:46…
44085	cellular component biogenesis	134 out of 451 genes, 29.7%	985 out of 13081 background genes, 7.5%	4.1e-19	0	HBR1:RRS1:RPS21:C1_01630W_A:ABP140:C1_02450C_A:ARX1:RLI1:C1_03790C_A:C1_04040C_A:NOP4:CHL4:C1_04710C_A:REI1:NOP6:C1_06760C_A:C1_07950C_A:SSU81:YTM1:C1_09710C_A:DBP3:C1_10950C_A:C1_10970W_A:C1_11000C_A:C1_11110C_A:NEP1:GIN4:KRR1:CDC6:C1_12440W_A:CDC54:C1_12680W_A:SIM1:C1_13950C_A:MPP10:UTP21:UTP22:C2_03000C_A:C2_04120C_A:C2_04570W_A:MAK5:C2_05160C_A:RPF2:C2_05750W_A:CDC46:MAK16:C2_06530W_A:C2_0685…	32:97010:6974:1410:36178:30036:6279:71165:6270:921:55:70507:51255:31939:30447:6913:27:741:1902775:42274:463:55085:6501:9272:71280:1402:6754:6338:36289:90063:6486:42254:6468:1990120:30174:294:33523:71459:30474:34089:34605:6336:34090:8361:1731:34087:7232:1903468:30010:226:15976:6450:51453:321:73:6614:17148:36244:36166:6461:7094:30473:1902626:44182:6334:917:727:51017:34508:35269:7059:70135:90307:165…
42274	ribosomal small subunit biogenesis	39 out of 451 genes, 8.6%	117 out of 13081 background genes, 0.9%	9.73e-17	0	HBR1:RRS1:C1_04040C_A:NOP6:C1_09710C_A:C1_10950C_A:NEP1:KRR1:MPP10:C2_03000C_A:C2_06850W_A:NOC4:C2_08180C_A:UTP8:BUD21:BMS1:C3_01560W_A:C3_02020W_A:C3_02040C_A:UTP4:C3_02350W_A:SAS10:UBI3:FYV5:UTP13:HAS1:C5_04910W_A:NOP5:ENP2:ENP1:UTP18:CR_00460C_A:CR_07030C_A:TSR1:ELF1:CR_09800C_A:UTP5:CR_10410C_A:LTV1	55:30447:463:42274:42254:321:6614:36166:6461:16567:2109:30490:34599:9267:1990417:6412:2000234:42273:36170:45943:70475:8298:34462:447:462:71216:7069:46777:480:6970:10468:56:469:36180:42255:466:16973:28:6364:461:6409:390:472:35690:7096
30490	maturation of SSU-rRNA	34 out of 451 genes, 7.5%	98 out of 13081 background genes, 0.7%	5.93e-15	0	HBR1:RRS1:C1_04040C_A:C1_09710C_A:C1_10950C_A:NEP1:KRR1:MPP10:C2_03000C_A:C2_06850W_A:NOC4:UTP8:BUD21:BMS1:C3_01560W_A:C3_02020W_A:C3_02040C_A:UTP4:C3_02350W_A:SAS10:UBI3:FYV5:UTP13:HAS1:C5_04910W_A:NOP5:ENP2:ENP1:UTP18:CR_07030C_A:TSR1:CR_09800C_A:UTP5:CR_10410C_A	55:30447:42274:463:42254:321:6614:36166:6461:16567:2109:30490:34599:9267:1990417:6412:2000234:42273:36170:45943:70475:8298:34462:447:462:71216:7069:46777:480:10468:56:469:36180:42255:466:28:6364:461:6409:390:472:35690:7096
462	maturation of SSU-rRNA from tricistronic rRNA transcript (SSU-rRNA, 5.8S rRNA, LSU-rRNA)	32 out of 451 genes, 7.1%	87 out of 13081 background genes, 0.7%	7.88e-15	0	HBR1:RRS1:C1_04040C_A:C1_09710C_A:C1_10950C_A:NEP1:KRR1:MPP10:C2_06850W_A:NOC4:UTP8:BUD21:BMS1:C3_01560W_A:C3_02020W_A:C3_02040C_A:UTP4:C3_02350W_A:SAS10:FYV5:UTP13:HAS1:C5_04910W_A:NOP5:ENP2:ENP1:UTP18:CR_07030C_A:TSR1:CR_09800C_A:UTP5:CR_10410C_A	55:30447:42274:463:42254:321:6614:36166:6461:34599:9267:1990417:2000234:42273:36170:45943:70475:8298:34462:447:462:71216:7069:46777:480:10468:56:469:36180:42255:466:6364:461:6409:390:472:35690:7096
6396	RNA processing	77 out of 451 genes, 17.1%	474 out of 13081 background genes, 3.6%	1.09e-13	0	HBR1:RRS1:ABP140:C1_04040C_A:NOP4:C1_06760C_A:C1_07950C_A:C1_09710C_A:DBP3:C1_10950C_A:C1_10970W_A:C1_11000C_A:NEP1:KRR1:C1_12440W_A:MPP10:UTP21:UTP22:C2_03000C_A:C2_04120C_A:C2_04570W_A:MAK5:RPF2:C2_05750W_A:MAK16:C2_06850W_A:C2_07060W_A:NOC4:RRP15:UTP8:BUD21:BMS1:C3_01560W_A:C3_02020W_A:C3_02040C_A:UTP4:C3_02350W_A:NOG1:NSA2:C3_06760W_A:PWP1:SAS10:HCA4:ZUO1:SSZ1:C4_04810C_A:C4_05330C_A:C4_06210…	398:55:30447:70507:27:42274:463:42254:1990120:30174:294:6450:321:6614:36166:6461:1902626:51017:16567:2109:280:30490:465:184:34599:9267:6267:30488:1990417:2181:6412:494:42256:71042:2000234:42273:36170:956:45943:70475:31167:8298:34462:447:462:71216:7069:46777:480:10468:56:54:469:36180:16049:40010:42255:466:28:32956:8033:2098:6452:6364:1904030:1990258:464:34965:461:42493:6409:390:6357:472:35690:7096
460	maturation of 5.8S rRNA	29 out of 451 genes, 6.4%	77 out of 13081 background genes, 0.6%	1.39e-13	0	RRS1:C1_04040C_A:C1_09710C_A:DBP3:NEP1:KRR1:MPP10:MAK5:RPF2:MAK16:NOC4:RRP15:BUD21:C3_01560W_A:C3_02020W_A:C3_02040C_A:C3_02350W_A:NSA2:SAS10:C4_05330C_A:UTP13:NOP5:SPB1:ENP1:UTP18:RPL7:CR_07080W_A:CR_09800C_A:CR_10410C_A	55:30447:70507:27:463:42254:6461:1902626:465:9267:42256:42273:36170:70475:31167:8298:34462:447:462:71216:480:56:54:36180:42255:466:32956:1904030:464:390:472:35690
466	maturation of 5.8S rRNA from tricistronic rRNA transcript (SSU-rRNA, 5.8S rRNA, LSU-rRNA)	29 out of 451 genes, 6.4%	77 out of 13081 background genes, 0.6%	1.39e-13	0	RRS1:C1_04040C_A:C1_09710C_A:DBP3:NEP1:KRR1:MPP10:MAK5:RPF2:MAK16:NOC4:RRP15:BUD21:C3_01560W_A:C3_02020W_A:C3_02040C_A:C3_02350W_A:NSA2:SAS10:C4_05330C_A:UTP13:NOP5:SPB1:ENP1:UTP18:RPL7:CR_07080W_A:CR_09800C_A:CR_10410C_A	55:30447:70507:27:463:42254:6461:1902626:465:9267:42256:42273:36170:70475:31167:8298:34462:447:462:71216:480:56:54:36180:42255:466:32956:1904030:464:390:472:35690
463	maturation of LSU-rRNA from tricistronic rRNA transcript (SSU-rRNA, 5.8S rRNA, LSU-rRNA)	19 out of 451 genes, 4.2%	35 out of 13081 background genes, 0.3%	7.44e-12	0	NOP4:DBP3:C2_04120C_A:MAK5:RPF2:C2_05750W_A:MAK16:RRP15:C3_01560W_A:NSA2:C4_05330C_A:C4_06210C_A:HAS1:C6_01890C_A:SPB1:DBP7:CR_04170W_A:RPL7:CR_07080W_A	55:70507:27:42274:463:1902626:465:1990417:42256:70475:31167:462:54:40010:466:32956:1904030:464:42493:390:35690
6725	cellular aromatic compound metabolic process	155 out of 451 genes, 34.4%	1481 out of 13081 background genes, 11.3%	1.91e-11	0	POL93:HBR1:RRS1:DUT1:ABP140:C1_04040C_A:NOP4:C1_06630W_A:C1_06760C_A:ADE5,7:C1_07950C_A:SAM4:GUA1:C1_09710C_A:URA1:DBP3:RPA34:RPA190:C1_10950C_A:C1_10970W_A:C1_11000C_A:NEP1:KRR1:GIN1:CDC6:C1_12440W_A:CDC54:MSH6:MPP10:ESC4:ARO3:UTP21:UTP22:HPT1:MET1:C2_03000C_A:ADE8:RNR1:GPM1:C2_04120C_A:TBF1:C2_04570W_A:MAK5:RPF2:CDC19:C2_05750W_A:SER1:CDC46:MAK16:IMH3:C2_06530W_A:C2_06850W_A:AAH1:C2_07060W_A:RP…	32:6974:1410:19284:6279:45944:9435:55:70507:31939:30447:1902775:6281:48478:463:48315:55085:7004:9272:9186:6116:43103:36289:42254:30174:71459:9113:45848:71139:46081:6165:15810:76:31494:19358:6564:33315:1902626:44182:6240:727:6177:1080:6273:42276:280:6307:465:6351:184:30466:6812:45004:34599:10526:6267:6302:1990417:1903469:35863:6875:6098:71042:31936:2000234:6730:51097:1015:9405:33314:6269:288:19023…
6139	nucleobase-containing compound metabolic process	149 out of 451 genes, 33.0%	1403 out of 13081 background genes, 10.7%	2.35e-11	0	POL93:HBR1:RRS1:DUT1:ABP140:C1_04040C_A:NOP4:C1_06630W_A:C1_06760C_A:ADE5,7:C1_07950C_A:SAM4:GUA1:C1_09710C_A:URA1:DBP3:RPA34:RPA190:C1_10950C_A:C1_10970W_A:C1_11000C_A:NEP1:KRR1:GIN1:CDC6:C1_12440W_A:CDC54:MSH6:MPP10:ESC4:UTP21:UTP22:HPT1:C2_03000C_A:ADE8:RNR1:GPM1:C2_04120C_A:TBF1:C2_04570W_A:MAK5:RPF2:CDC19:C2_05750W_A:SER1:CDC46:MAK16:IMH3:C2_06530W_A:C2_06850W_A:AAH1:C2_07060W_A:RPA12:NOC4:M…	32:6974:1410:19284:6279:45944:9435:55:70507:31939:30447:1902775:6281:48478:463:48315:55085:7004:9272:9186:6116:43103:36289:42254:30174:71459:9113:45848:71139:46081:6165:15810:76:31494:19358:6564:33315:1902626:44182:6240:727:6177:1080:6273:42276:280:6307:465:6351:184:30466:6812:45004:34599:10526:6267:6302:1990417:1903469:35863:6875:6098:71042:31936:2000234:6730:51097:1015:9405:33314:6269:288:19023…
478	endonucleolytic cleavage involved in rRNA processing	21 out of 451 genes, 4.7%	47 out of 13081 background genes, 0.4%	4.29e-11	0	RRS1:C1_04040C_A:C1_09710C_A:DBP3:NEP1:KRR1:MPP10:NOC4:BUD21:BMS1:C3_02020W_A:C3_02040C_A:C3_02350W_A:SAS10:UTP13:NOP5:ENP1:UTP18:TSR1:CR_09800C_A:CR_10410C_A	55:30447:42254:34462:447:480:464:472:6614:6461:9267:42273:36170:70475:8298:71216:56:36180:42255:6364:461:35690
479	endonucleolytic cleavage of tricistronic rRNA transcript (SSU-rRNA, 5.8S rRNA, LSU-rRNA)	21 out of 451 genes, 4.7%	47 out of 13081 background genes, 0.4%	4.29e-11	0	RRS1:C1_04040C_A:C1_09710C_A:DBP3:NEP1:KRR1:MPP10:NOC4:BUD21:BMS1:C3_02020W_A:C3_02040C_A:C3_02350W_A:SAS10:UTP13:NOP5:ENP1:UTP18:TSR1:CR_09800C_A:CR_10410C_A	55:30447:42254:34462:447:480:464:472:6614:6461:9267:42273:36170:70475:8298:71216:56:36180:42255:6364:461:35690
46483	heterocycle metabolic process	153 out of 451 genes, 33.9%	1481 out of 13081 background genes, 11.3%	9.99e-11	0	POL93:HBR1:RRS1:DUT1:ABP140:C1_04040C_A:NOP4:C1_06630W_A:C1_06760C_A:ADE5,7:C1_07950C_A:SAM4:GUA1:C1_09710C_A:URA1:DBP3:RPA34:RPA190:C1_10950C_A:C1_10970W_A:C1_11000C_A:NEP1:KRR1:GIN1:CDC6:C1_12440W_A:CDC54:MSH6:MPP10:ESC4:UTP21:UTP22:HPT1:MET1:C2_03000C_A:ADE8:RNR1:GPM1:C2_04120C_A:TBF1:C2_04570W_A:MAK5:RPF2:CDC19:C2_05750W_A:SER1:CDC46:MAK16:IMH3:C2_06530W_A:C2_06850W_A:AAH1:C2_07060W_A:RPA12:N…	32:6974:1410:19284:6279:45944:9435:55:70507:31939:30447:1902775:6281:48478:463:48315:55085:7004:9272:9186:6116:43103:36289:42254:30174:71459:9113:45848:71139:46081:6165:15810:76:31494:19358:6564:33315:1902626:44182:6240:727:6177:1080:6273:42276:280:6307:465:6351:184:30466:6812:45004:34599:10526:6267:6302:1990417:1903469:35863:6875:6098:71042:31936:2000234:6730:51097:1015:9405:33314:6269:288:19023…
470	maturation of LSU-rRNA	19 out of 451 genes, 4.2%	39 out of 13081 background genes, 0.3%	1.01e-10	0	NOP4:DBP3:C2_04120C_A:MAK5:RPF2:C2_05750W_A:MAK16:RRP15:C3_01560W_A:NSA2:C4_05330C_A:C4_06210C_A:HAS1:C6_01890C_A:SPB1:DBP7:CR_04170W_A:RPL7:CR_07080W_A	55:70507:463:1902626:465:1990417:40010:32956:464:27:42274:42256:70475:31167:462:54:466:1904030:42493:390:35690
90502	RNA phosphodiester bond hydrolysis, endonucleolytic	21 out of 451 genes, 4.7%	51 out of 13081 background genes, 0.4%	3.13e-10	0	RRS1:C1_04040C_A:C1_09710C_A:DBP3:NEP1:KRR1:MPP10:NOC4:BUD21:BMS1:C3_02020W_A:C3_02040C_A:C3_02350W_A:SAS10:UTP13:NOP5:ENP1:UTP18:TSR1:CR_09800C_A:CR_10410C_A	55:30447:42254:34462:447:480:464:472:6614:6461:9267:42273:36170:70475:8298:71216:56:36180:42255:6364:461:35690
1901360	organic cyclic compound metabolic process	156 out of 451 genes, 34.6%	1549 out of 13081 background genes, 11.8%	4.68e-10	0	POL93:HBR1:RRS1:DUT1:ABP140:C1_04040C_A:NOP4:C1_06630W_A:C1_06760C_A:ADE5,7:C1_07950C_A:SAM4:ERG12:GUA1:C1_09710C_A:URA1:DBP3:RPA34:RPA190:C1_10950C_A:C1_10970W_A:C1_11000C_A:NEP1:KRR1:GIN1:CDC6:C1_12440W_A:CDC54:MSH6:MPP10:ESC4:ARO3:UTP21:UTP22:HPT1:MET1:C2_03000C_A:ADE8:RNR1:GPM1:C2_04120C_A:TBF1:C2_04570W_A:MAK5:RPF2:CDC19:C2_05750W_A:SER1:CDC46:MAK16:IMH3:C2_06530W_A:C2_06850W_A:AAH1:C2_07060…	32:6974:1410:19284:6279:45944:9435:55:70507:31939:30447:1902775:6281:48478:463:48315:55085:7004:9272:9186:6116:43103:36289:42254:30174:71459:9113:45848:71139:46081:6165:15810:76:31494:19358:6564:33315:1902626:44182:6240:727:6177:1080:6273:42276:280:6307:465:6351:184:30466:6812:45004:34599:10526:6267:6302:1990417:1903469:35863:6875:6098:71042:31936:2000234:6730:51097:1015:9405:33314:6269:288:19023…
90304	nucleic acid metabolic process	126 out of 451 genes, 27.9%	1170 out of 13081 background genes, 8.9%	2.35e-09	0	POL93:HBR1:RRS1:DUT1:ABP140:C1_04040C_A:NOP4:C1_06630W_A:C1_06760C_A:C1_07950C_A:C1_09710C_A:DBP3:RPA34:RPA190:C1_10950C_A:C1_10970W_A:C1_11000C_A:NEP1:KRR1:GIN1:CDC6:C1_12440W_A:CDC54:MSH6:MPP10:ESC4:UTP21:UTP22:C2_03000C_A:RNR1:C2_04120C_A:TBF1:C2_04570W_A:MAK5:RPF2:C2_05750W_A:CDC46:MAK16:C2_06530W_A:C2_06850W_A:C2_07060W_A:RPA12:NOC4:MCM3:RRP15:UTP8:BUD21:BMS1:C3_01560W_A:C3_02020W_A:C3_02040…	6974:1410:6279:45944:55:70507:31939:30447:1902775:6281:48478:463:7004:36289:42254:30174:71459:45848:71139:46081:6165:76:31494:44182:33315:1902626:6240:727:1080:6273:42276:280:6307:465:6351:184:30466:45004:34599:10526:6267:6302:1990417:1903469:35863:71042:31936:2000234:51097:1015:33314:6269:288:1902394:723:1990443:70887:6297:2000220:2000678:34462:2000815:6286:2000679:35753:447:103:6348:1903461:706…
447	endonucleolytic cleavage in ITS1 to separate SSU-rRNA from 5.8S rRNA and LSU-rRNA from tricistronic rRNA transcript (SSU-rRNA, 5.8S rRNA, LSU-rRNA)	18 out of 451 genes, 4.0%	40 out of 13081 background genes, 0.3%	2.59e-09	0	RRS1:C1_04040C_A:C1_09710C_A:NEP1:KRR1:MPP10:NOC4:BUD21:C3_02020W_A:C3_02040C_A:C3_02350W_A:SAS10:UTP13:NOP5:ENP1:UTP18:CR_09800C_A:CR_10410C_A	55:30447:42254:34462:447:480:472:6461:9267:42273:36170:70475:8298:71216:56:36180:42255:35690
469	cleavage involved in rRNA processing	23 out of 451 genes, 5.1%	70 out of 13081 background genes, 0.5%	6.13e-09	0	RRS1:C1_04040C_A:C1_09710C_A:DBP3:NEP1:KRR1:MPP10:NOC4:BUD21:BMS1:C3_02020W_A:C3_02040C_A:C3_02350W_A:SAS10:UTP13:NOP5:ENP1:UTP18:RPL7:CR_07030C_A:TSR1:CR_09800C_A:CR_10410C_A	55:30447:463:42254:465:34462:447:480:464:472:6614:6461:9267:42273:36170:70475:8298:462:71216:56:469:36180:42255:6364:461:35690
34471	ncRNA 5'-end processing	16 out of 451 genes, 3.5%	33 out of 13081 background genes, 0.3%	1.07e-08	0	C1_04040C_A:C1_09710C_A:NEP1:MPP10:NOC4:BUD21:BMS1:C3_02020W_A:C3_02040C_A:SAS10:UTP13:NOP5:UTP18:RPL7:CR_09800C_A:CR_10410C_A	30447:463:42254:465:34462:447:480:472:6614:6461:42273:70475:8298:56:35690
967	rRNA 5'-end processing	16 out of 451 genes, 3.5%	33 out of 13081 background genes, 0.3%	1.07e-08	0	C1_04040C_A:C1_09710C_A:NEP1:MPP10:NOC4:BUD21:BMS1:C3_02020W_A:C3_02040C_A:SAS10:UTP13:NOP5:UTP18:RPL7:CR_09800C_A:CR_10410C_A	30447:463:42254:465:34462:447:480:472:6614:6461:42273:70475:8298:56:35690
966	RNA 5'-end processing	16 out of 451 genes, 3.5%	34 out of 13081 background genes, 0.3%	1.91e-08	0	C1_04040C_A:C1_09710C_A:NEP1:MPP10:NOC4:BUD21:BMS1:C3_02020W_A:C3_02040C_A:SAS10:UTP13:NOP5:UTP18:RPL7:CR_09800C_A:CR_10410C_A	30447:463:42254:465:34462:447:480:472:6614:6461:42273:70475:8298:56:35690
16070	RNA metabolic process	98 out of 451 genes, 21.7%	845 out of 13081 background genes, 6.5%	2.21e-08	0	HBR1:RRS1:ABP140:C1_04040C_A:NOP4:C1_06630W_A:C1_06760C_A:C1_07950C_A:C1_09710C_A:DBP3:RPA34:RPA190:C1_10950C_A:C1_10970W_A:C1_11000C_A:NEP1:KRR1:C1_12440W_A:MPP10:UTP21:UTP22:C2_03000C_A:C2_04120C_A:TBF1:C2_04570W_A:MAK5:RPF2:C2_05750W_A:MAK16:C2_06850W_A:C2_07060W_A:RPA12:NOC4:RRP15:UTP8:BUD21:BMS1:C3_01560W_A:C3_02020W_A:C3_02040C_A:UTP4:C3_02350W_A:POL1:NOG1:ISW2:NSA2:C3_06760W_A:PWP1:POL30:S…	1410:6279:45944:55:70507:30447:1902775:463:42254:30174:71459:45848:1902626:727:1080:6273:42276:280:6307:465:6351:184:30466:45004:34599:6267:6302:1990417:1903469:71042:31936:2000234:1015:33314:6269:288:1902394:6297:2000678:34462:2000815:6286:2000679:35753:447:103:6348:1903461:7069:46777:6303:480:9303:10833:70987:72692:71455:10468:1990516:61427:35822:1903022:734:16049:40010:6369:32956:6452:32211:16…
472	endonucleolytic cleavage to generate mature 5'-end of SSU-rRNA from (SSU-rRNA, 5.8S rRNA, LSU-rRNA)	15 out of 451 genes, 3.3%	32 out of 13081 background genes, 0.2%	9.02e-08	0	C1_04040C_A:C1_09710C_A:NEP1:MPP10:NOC4:BUD21:BMS1:C3_02020W_A:C3_02040C_A:SAS10:UTP13:NOP5:UTP18:CR_09800C_A:CR_10410C_A	30447:42254:34462:447:480:472:6614:6461:42273:70475:8298:56:35690
33750	ribosome localization	17 out of 451 genes, 3.8%	45 out of 13081 background genes, 0.3%	3.15e-07	0	RRS1:C1_02450C_A:ARX1:RLI1:C1_04040C_A:C2_05750W_A:C2_06850W_A:KRE30:NOG1:ZUO1:ECM1:C4_06210C_A:C6_02230W_A:NOG2:SDA1:CR_07080W_A:LTV1	55:463:1902626:7089:34599:747:447:480:6970:30437:40010:6452:6415:32790:472:30036:27:42274:6450:282:42256:45727:42273:9987:6413:462:56:54:42255:466:6364:42493:35690
33753	establishment of ribosome localization	17 out of 451 genes, 3.8%	45 out of 13081 background genes, 0.3%	3.15e-07	0	RRS1:C1_02450C_A:ARX1:RLI1:C1_04040C_A:C2_05750W_A:C2_06850W_A:KRE30:NOG1:ZUO1:ECM1:C4_06210C_A:C6_02230W_A:NOG2:SDA1:CR_07080W_A:LTV1	55:463:1902626:7089:34599:747:447:480:6970:30437:40010:6452:6415:32790:472:30036:27:42274:6450:282:42256:45727:42273:9987:6413:462:56:54:42255:466:6364:42493:35690
54	ribosomal subunit export from nucleus	17 out of 451 genes, 3.8%	45 out of 13081 background genes, 0.3%	3.15e-07	0	RRS1:C1_02450C_A:ARX1:RLI1:C1_04040C_A:C2_05750W_A:C2_06850W_A:KRE30:NOG1:ZUO1:ECM1:C4_06210C_A:C6_02230W_A:NOG2:SDA1:CR_07080W_A:LTV1	55:463:1902626:7089:34599:747:447:480:6970:30437:40010:6452:6415:32790:472:30036:27:42274:6450:282:42256:45727:42273:9987:6413:462:56:54:42255:466:6364:42493:35690
34641	cellular nitrogen compound metabolic process	169 out of 451 genes, 37.5%	1868 out of 13081 background genes, 14.3%	3.85e-07	0	POL93:HBR1:RRS1:DUT1:RPS21:ABP140:RLI1:C1_04040C_A:NOP4:APE2:RPS22A:C1_06630W_A:C1_06760C_A:ADE5,7:C1_07950C_A:DRG1:SAM4:GUA1:C1_09710C_A:URA1:DBP3:RPA34:RPA190:C1_10950C_A:C1_10970W_A:C1_11000C_A:NEP1:KRR1:GIN1:CDC6:C1_12440W_A:CDC54:MSH6:MPP10:RPL38:ESC4:UTP21:UTP22:HPT1:MET1:C2_03000C_A:ADE8:RNR1:GPM1:C2_04120C_A:TBF1:C2_04570W_A:MAK5:RPF2:CDC19:C2_05750W_A:SER1:CDC46:MAK16:IMH3:C2_06530W_A:C2…	32:97010:6974:1410:19284:6279:43171:45944:9435:55:70507:31939:30447:1902775:6281:48478:463:48315:55085:7004:9272:9186:6116:43103:36289:42254:30174:71459:9113:45848:71139:46081:6165:8295:15810:76:31494:19358:6564:33315:1902626:44182:6240:727:6177:1903833:1080:6273:42276:280:6307:465:6351:184:30466:6812:2183:45004:34599:10526:6267:6302:1990417:1903469:35863:6875:6098:71042:31936:2000234:6730:51097:…
71428	rRNA-containing ribonucleoprotein complex export from nucleus	18 out of 451 genes, 4.0%	53 out of 13081 background genes, 0.4%	7.17e-07	0	RRS1:RPS21:C1_02450C_A:ARX1:RLI1:C1_04040C_A:C2_05750W_A:C2_06850W_A:KRE30:NOG1:ZUO1:ECM1:C4_06210C_A:C6_02230W_A:NOG2:SDA1:CR_07080W_A:LTV1	55:463:1902626:7089:34599:747:447:480:6970:30437:40010:6452:45903:6415:32790:472:30036:27:42274:6450:282:6412:42256:45727:42273:6407:9987:6413:462:56:54:42255:466:6364:42493:35690
6807	nitrogen compound metabolic process	183 out of 451 genes, 40.6%	2107 out of 13081 background genes, 16.1%	1.43e-06	0	POL93:HBR1:RRS1:DUT1:RPS21:ABP140:RLI1:C1_04040C_A:NOP4:APE2:RPS22A:C1_06630W_A:C1_06760C_A:ADE5,7:C1_07950C_A:DRG1:SAM4:GUA1:C1_09710C_A:URA1:DBP3:RPA34:RPA190:C1_10950C_A:C1_10970W_A:C1_11000C_A:NEP1:KRR1:GIN1:C1_11610C_A:CDC6:C1_12440W_A:CDC54:MSH6:MPP10:RPL38:ESC4:ARO3:HOM2:UTP21:UTP22:HPT1:MET1:C2_03000C_A:ADE8:RNR1:GPM1:C2_04120C_A:TBF1:C2_04570W_A:MAK5:RPF2:CDC19:C2_05750W_A:ECM17:SER1:CDC…	32:97010:6974:1410:19284:6279:43171:45944:9435:9089:55:70507:31939:30447:1902775:6281:48478:463:48315:55085:7004:9272:9186:6116:43103:19343:9097:36289:42254:6531:30174:71459:9113:45848:71139:46081:6165:8295:15810:76:31494:19358:6564:33315:1902626:44182:6240:727:6177:1903833:1080:6273:42276:280:6307:465:6351:184:30466:6812:2183:45004:34599:10526:6267:6302:1990417:1903469:35863:6875:6098:71042:3193…
7064	mitotic sister chromatid cohesion	14 out of 451 genes, 3.1%	34 out of 13081 background genes, 0.3%	3.26e-06	0	CHL4:C1_06630W_A:GIN1:IRR1:KAR3:SMC3:POL30:C4_02400C_A:YBL053:CTF5:DBF4:SMC1:POL2:MCD1	6974:6279:30447:6281:48478:60236:71459:30474:34089:742:34090:76:727:45141:6273:42276:30466:45004:6302:51301:34398:33314:743:1902394:723:6297:35753:6348:1903461:30951:6303:51177:70987:18105:72692:6915:30437:35822:1903022:45950:755:22:7064:6270:741:90561:6284:43111:60903:34087:1903468:70914:36166:9847:7094:34508:10964:7076:710:9267:7130:31573:7129:36170:7534:1990414:31534:7131:33262:31297:70868:719…
90501	RNA phosphodiester bond hydrolysis	23 out of 451 genes, 5.1%	93 out of 13081 background genes, 0.7%	3.53e-06	0	RRS1:C1_04040C_A:C1_09710C_A:DBP3:NEP1:KRR1:MPP10:NOC4:BUD21:BMS1:C3_02020W_A:C3_02040C_A:C3_02350W_A:SAS10:UTP13:NOP5:ENP1:UTP18:RPL7:CR_07030C_A:TSR1:CR_09800C_A:CR_10410C_A	55:30447:463:42254:465:34462:447:480:464:472:6614:6461:9267:42273:36170:70475:8298:462:71216:56:469:36180:42255:6364:461:35690
71166	ribonucleoprotein complex localization	26 out of 451 genes, 5.8%	117 out of 13081 background genes, 0.9%	3.87e-06	0	RRS1:HMT1:RPS21:C1_02450C_A:ARX1:RLI1:C1_03370W_A:C1_04040C_A:C1_08110W_A:RPA190:UTP22:C2_05750W_A:C2_06850W_A:KRE30:UTP8:C3_01520C_A:NOG1:ZUO1:ECM1:C4_06210C_A:C6_02230W_A:NOG2:SDA1:CR_07080W_A:ELF1:LTV1	55:60188:463:1902626:7089:34599:747:35246:447:480:6970:30437:40010:6452:45903:6415:6409:32790:42790:472:30036:27:42274:60567:6450:282:2181:6412:18195:42256:6606:45727:42273:6407:9987:45943:6413:32968:462:7088:56:54:6479:6406:42255:466:16973:6446:6364:42493:60211:35690
71426	ribonucleoprotein complex export from nucleus	26 out of 451 genes, 5.8%	117 out of 13081 background genes, 0.9%	3.87e-06	0	RRS1:HMT1:RPS21:C1_02450C_A:ARX1:RLI1:C1_03370W_A:C1_04040C_A:C1_08110W_A:RPA190:UTP22:C2_05750W_A:C2_06850W_A:KRE30:UTP8:C3_01520C_A:NOG1:ZUO1:ECM1:C4_06210C_A:C6_02230W_A:NOG2:SDA1:CR_07080W_A:ELF1:LTV1	55:60188:463:1902626:7089:34599:747:35246:447:480:6970:30437:40010:6452:45903:6415:6409:32790:42790:472:30036:27:42274:60567:6450:282:2181:6412:18195:42256:6606:45727:42273:6407:9987:45943:6413:32968:462:7088:56:54:6479:6406:42255:466:16973:6446:6364:42493:60211:35690
51168	nuclear export	26 out of 451 genes, 5.8%	120 out of 13081 background genes, 0.9%	6.85e-06	0	RRS1:HMT1:RPS21:C1_02450C_A:ARX1:RLI1:C1_03370W_A:C1_04040C_A:C1_08110W_A:RPA190:UTP22:C2_05750W_A:C2_06850W_A:KRE30:UTP8:C3_01520C_A:NOG1:ZUO1:ECM1:C4_06210C_A:C6_02230W_A:NOG2:SDA1:CR_07080W_A:ELF1:LTV1	55:60188:463:1902626:7089:34599:747:35246:447:480:6970:30437:40010:6452:45903:6415:6409:32790:42790:472:30036:27:42274:60567:6450:282:2181:6412:18195:42256:6606:45727:42273:6407:9987:45943:6413:32968:462:7088:56:54:6479:6406:42255:466:16973:6446:6364:42493:60211:35690
480	endonucleolytic cleavage in 5'-ETS of tricistronic rRNA transcript (SSU-rRNA, 5.8S rRNA, LSU-rRNA)	13 out of 451 genes, 2.9%	31 out of 13081 background genes, 0.2%	9.34e-06	0	C1_04040C_A:C1_09710C_A:NEP1:MPP10:NOC4:BMS1:C3_02020W_A:C3_02040C_A:SAS10:UTP13:NOP5:UTP18:CR_09800C_A	30447:42254:34462:447:480:472:6614:42273:70475:8298:56:35690
6260	DNA replication	28 out of 451 genes, 6.2%	141 out of 13081 background genes, 1.1%	1.38e-05	0	DUT1:C1_06630W_A:C1_06760C_A:GIN1:CDC6:CDC54:RNR1:CDC46:C2_06530W_A:MCM3:RAD53:POL1:C3_06630W_A:POL30:PRI2:YBL053:C6_01550C_A:PSF3:MCM1:RNH35:DBF4:MCM6:MCM2:CR_04560C_A:POL2:DPB2:MCD1:RFC4	6974:6279:31939:30447:6281:48478:36289:30174:46081:6165:76:31494:44182:33315:6240:727:6273:42276:30466:45004:6267:6302:1903469:35863:51097:33314:6269:1902394:723:1990443:70887:6297:2000220:6286:35753:6348:1903461:6303:6260:70987:18105:72692:1990294:6915:1990516:42326:1902969:35822:1903022:734:1197:6343:45950:8104:45005:6357:43137:7064:1900439:71165:6270:27:6284:6468:43111:60903:34087:70914:190346…
7062	sister chromatid cohesion	15 out of 451 genes, 3.3%	46 out of 13081 background genes, 0.4%	3.75e-05	0	CHL4:C1_06630W_A:GIN1:IRR1:KAR3:SMC3:POL30:C4_02400C_A:YBL053:CTF5:DBF4:SMC1:POL2:MCD1:RFC4	6974:6279:30447:6281:48478:60236:71459:30474:34089:742:34090:76:727:45141:6273:42276:30466:45004:6302:51301:34398:33314:743:1902394:723:6297:35753:6348:1903461:30951:6303:51177:70987:18105:72692:6915:30437:35822:1903022:45950:755:22:7064:6270:741:90561:6284:43111:60903:34087:1903468:70914:36166:9847:7094:34508:10964:7076:710:9267:7130:31573:7129:36170:7534:1990414:31534:7131:33262:31297:70868:719…
6270	DNA replication initiation	14 out of 451 genes, 3.1%	40 out of 13081 background genes, 0.3%	3.9e-05	0	C1_06630W_A:CDC54:CDC46:MCM3:RAD53:POL1:C3_06630W_A:PSF3:MCM1:DBF4:MCM6:MCM2:POL2:DPB2	6279:30447:31939:6281:30174:31494:44182:33315:727:42276:30466:45004:6267:6302:51097:33314:70887:6297:2000220:6348:1903461:6303:18105:72692:1990294:42326:1902969:35822:734:1197:6343:8104:45005:6357:7064:1900439:71165:6270:6284:6468:60903:1903468:1900461:10964:6355:1900466:31573:6278:36171:6271:1902977:1902981:70868:71960:9202:1198:1900465:6272:34085:1902450:75:71902:6268:1902975:71169:1302:1100:90…
6261	DNA-dependent DNA replication	26 out of 451 genes, 5.8%	131 out of 13081 background genes, 1.0%	4.72e-05	0	C1_06630W_A:C1_06760C_A:GIN1:CDC6:CDC54:CDC46:C2_06530W_A:MCM3:RAD53:POL1:C3_06630W_A:POL30:PRI2:YBL053:C6_01550C_A:PSF3:MCM1:RNH35:DBF4:MCM6:MCM2:CR_04560C_A:POL2:DPB2:MCD1:RFC4	6974:6279:30447:31939:6281:48478:36289:30174:76:31494:44182:33315:727:6273:42276:30466:45004:6267:6302:1903469:51097:33314:6269:1902394:723:1990443:70887:6297:2000220:6286:35753:6348:1903461:6303:70987:18105:72692:1990294:6915:1990516:42326:1902969:35822:1903022:734:1197:6343:45950:8104:45005:6357:43137:7064:1900439:71165:6270:27:6284:6468:43111:60903:34087:70914:1903468:6264:1900461:10964:82:707…
6913	nucleocytoplasmic transport	30 out of 451 genes, 6.7%	168 out of 13081 background genes, 1.3%	5.33e-05	0	RRS1:HMT1:RPS21:C1_02450C_A:ARX1:RLI1:C1_03370W_A:C1_04040C_A:REI1:C1_05630C_A:C1_08110W_A:RPA190:UTP22:C2_05270W_A:C2_05750W_A:C2_06850W_A:KRE30:UTP8:C3_01520C_A:NOG1:ZUO1:ECM1:C4_06210C_A:C6_02230W_A:NOG2:YDJ1:SDA1:CR_07080W_A:ELF1:LTV1	55:60188:463:6458:6610:6609:42787:226:35719:1902626:42026:1900035:7089:34599:747:35246:2000220:30433:447:480:6970:30437:40010:6452:45903:6415:6409:32790:42790:472:30036:27:6913:42274:6607:60567:6450:282:2181:6412:18195:42256:10458:6606:45727:42273:6407:9987:45943:6413:32968:462:45047:7088:56:54:6479:6406:42255:466:16973:7117:6446:278:42991:6364:42493:6626:60211:35690
51656	establishment of organelle localization	22 out of 451 genes, 4.9%	99 out of 13081 background genes, 0.8%	6.44e-05	0	RRS1:C1_02450C_A:ARX1:RLI1:C1_04040C_A:C2_05750W_A:C2_06850W_A:KRE30:KAR3:KIP2:NOG1:HOF1:C4_02400C_A:ZUO1:ECM1:C4_06210C_A:C6_02230W_A:NOG2:SDA1:CR_06740W_A:CR_07080W_A:LTV1	6974:55:30447:463:60236:30474:742:226:1902626:917:45141:7089:34599:747:34398:45176:71963:743:61166:447:6348:30951:480:6970:30437:40010:98863:6452:22:6415:32790:472:34631:7064:30036:27:741:42274:90561:90063:34087:6450:36166:30473:90307:9267:282:42256:7129:45727:42273:36170:9987:31534:6413:1902405:462:71216:1903476:43622:56:54:36180:42255:31122:466:7126:48288:6364:42493:51125:46785:7026:35690:90339
51169	nuclear transport	30 out of 451 genes, 6.7%	170 out of 13081 background genes, 1.3%	7.04e-05	0	RRS1:HMT1:RPS21:C1_02450C_A:ARX1:RLI1:C1_03370W_A:C1_04040C_A:REI1:C1_05630C_A:C1_08110W_A:RPA190:UTP22:C2_05270W_A:C2_05750W_A:C2_06850W_A:KRE30:UTP8:C3_01520C_A:NOG1:ZUO1:ECM1:C4_06210C_A:C6_02230W_A:NOG2:YDJ1:SDA1:CR_07080W_A:ELF1:LTV1	55:60188:463:6458:6610:6609:42787:226:35719:1902626:42026:1900035:7089:34599:747:35246:2000220:30433:447:480:6970:30437:40010:6452:45903:6415:6409:32790:42790:472:30036:27:6913:42274:6607:60567:6450:282:2181:6412:18195:42256:10458:6606:45727:42273:6407:9987:45943:6413:32968:462:45047:7088:56:54:6479:6406:42255:466:16973:7117:6446:278:42991:6364:42493:6626:60211:35690
71840	cellular component organization or biogenesis	174 out of 451 genes, 38.6%	2079 out of 13081 background genes, 15.9%	9.73e-05	0	HBR1:RRS1:RPS21:C1_01630W_A:ABP140:C1_02450C_A:ARX1:RLI1:C1_03790C_A:C1_04040C_A:NOP4:CHL4:C1_04710C_A:REI1:PGA26:C1_06630W_A:NOP6:C1_06760C_A:C1_07950C_A:PCL2:SSU81:YTM1:C1_09710C_A:HCM1:DBP3:C1_10950C_A:C1_10970W_A:C1_11000C_A:C1_11110C_A:NEP1:GIN4:KRR1:GIN1:CDC6:C1_12440W_A:CDC54:C1_12680W_A:MSH6:SIM1:C1_13950C_A:IRR1:WSC4:MPP10:MSB2:UTP21:UTP22:C2_03000C_A:C2_04120C_A:TBF1:C2_04570W_A:MAK5:C2…	16237:32:97010:6974:1410:6279:45944:921:55:70507:31939:30447:1902775:6281:48478:463:55085:6501:7004:9272:1402:6116:48311:6458:36289:60236:42254:11:18027:6609:30174:33523:71459:30474:34089:42787:742:34090:8361:10972:7232:226:73:76:51229:35719:1902626:44182:6334:917:727:71470:45141:6273:42276:280:6307:465:184:42026:30466:1900035:6812:45004:7089:34599:1558:6267:6302:1990417:1903469:71042:6796:51598:…
90305	nucleic acid phosphodiester bond hydrolysis	23 out of 451 genes, 5.1%	116 out of 13081 background genes, 0.9%	0.00029	0	RRS1:C1_04040C_A:C1_09710C_A:DBP3:NEP1:KRR1:MPP10:NOC4:BUD21:BMS1:C3_02020W_A:C3_02040C_A:C3_02350W_A:SAS10:UTP13:NOP5:ENP1:UTP18:RPL7:CR_07030C_A:TSR1:CR_09800C_A:CR_10410C_A	55:30447:463:42254:465:34462:447:480:464:472:6614:6461:9267:42273:36170:70475:8298:462:71216:56:469:36180:42255:6364:461:35690
33260	nuclear DNA replication	15 out of 451 genes, 3.3%	57 out of 13081 background genes, 0.4%	0.00088	0	C1_06630W_A:C1_06760C_A:CDC6:CDC54:CDC46:C2_06530W_A:MCM3:POL1:PSF3:DBF4:MCM6:MCM2:CR_04560C_A:POL2:DPB2	6279:31939:6281:36289:30174:727:42276:30466:45004:6267:6302:1903469:51097:33314:1990443:6297:6286:35753:6348:1903461:6303:18105:72692:1902969:35822:734:6343:45005:7064:71165:6270:27:6284:60903:1903468:10964:82:31573:6278:6271:1902977:31938:1902981:70868:71960:6272:34085:1902450:71902:6268:1902975:71169:6364:1302:1100:43392:35690
42255	ribosome assembly	14 out of 451 genes, 3.1%	50 out of 13081 background genes, 0.4%	0.0009	0	RRS1:C1_04710C_A:C1_06760C_A:C1_12440W_A:RPF2:C3_02020W_A:MAK21:C4_05330C_A:UBI3:C6_02230W_A:C6_02380W_A:MRT4:CR_07080W_A:DRS1	55:70507:1902775:463:42254:30174:1902626:6267:747:34462:447:480:30437:32956:16070:472:27:16567:2109:6412:42256:42273:956:54:42255:466:28:6364:1904030:35690
44786	cell cycle DNA replication	15 out of 451 genes, 3.3%	58 out of 13081 background genes, 0.4%	0.00112	0	C1_06630W_A:C1_06760C_A:CDC6:CDC54:CDC46:C2_06530W_A:MCM3:POL1:PSF3:DBF4:MCM6:MCM2:CR_04560C_A:POL2:DPB2	6279:31939:6281:36289:30174:727:42276:30466:45004:6267:6302:1903469:51097:33314:1990443:6297:6286:35753:6348:1903461:6303:18105:72692:1902969:35822:734:6343:45005:7064:71165:6270:27:6284:60903:1903468:10964:82:31573:6278:6271:1902977:31938:1902981:70868:71960:6272:34085:1902450:71902:6268:1902975:71169:6364:1302:1100:43392:35690
51640	organelle localization	23 out of 451 genes, 5.1%	130 out of 13081 background genes, 1.0%	0.00244	0	RRS1:C1_02450C_A:ARX1:RLI1:C1_04040C_A:C2_05750W_A:C2_06850W_A:C2_07290W_A:KRE30:KAR3:KIP2:NOG1:HOF1:C4_02400C_A:ZUO1:ECM1:C4_06210C_A:C6_02230W_A:NOG2:SDA1:CR_06740W_A:CR_07080W_A:LTV1	6974:55:30447:463:48311:60236:30474:742:226:1902626:44182:917:45141:7089:34599:747:34398:45176:71963:743:61166:447:6348:30951:480:6970:30437:40010:98863:6452:22:6415:32790:472:34631:7064:36178:30036:27:741:42274:90561:90063:8612:34087:6450:36166:30473:90307:9267:44011:282:42256:7129:45727:42273:36170:9987:31534:6413:1902405:462:71216:1903476:43622:56:54:36180:42255:31122:466:7126:48288:6364:42493…
27	ribosomal large subunit assembly	10 out of 451 genes, 2.2%	29 out of 13081 background genes, 0.2%	0.00443	0	C1_04710C_A:C1_06760C_A:C1_12440W_A:RPF2:MAK21:C4_05330C_A:C6_02230W_A:C6_02380W_A:MRT4:DRS1	70507:1902775:463:30174:1902626:6267:747:30437:32956:16070:27:956:54:466:6364:1904030:35690
10467	gene expression	106 out of 451 genes, 23.5%	1184 out of 13081 background genes, 9.1%	0.00529	0	HBR1:RRS1:HMT1:RPS21:ABP140:RLI1:C1_03370W_A:C1_04040C_A:NOP4:RPS22A:C1_06760C_A:C1_07950C_A:DRG1:C1_08110W_A:C1_09710C_A:DBP3:RPA34:RPA190:C1_10950C_A:C1_10970W_A:C1_11000C_A:NEP1:KRR1:C1_12440W_A:MPP10:RPL38:UTP21:UTP22:C2_03000C_A:C2_04120C_A:TBF1:C2_04570W_A:MAK5:RPF2:C2_05750W_A:MAK16:C2_06850W_A:C2_07060W_A:RPA12:NOC4:RRP15:UTP8:BUD21:BMS1:C3_01520C_A:C3_01560W_A:C3_02020W_A:C3_02040C_A:UTP…	97010:1410:45944:55:70507:30447:60188:463:42254:30174:71459:45848:1902626:1903833:1080:280:6307:465:6351:184:2183:34599:6267:1990417:71042:31936:2000234:1015:35246:288:2000678:34462:2000679:447:103:6348:7069:46777:480:9303:10833:71455:10468:61427:16049:40010:6369:32956:6452:32211:464:45903:6415:6409:18188:10620:183:32790:43044:6357:42790:472:6362:398:6363:19740:10629:27:42274:42797:71280:6338:190…
727	double-strand break repair via break-induced replication	9 out of 451 genes, 2.0%	25 out of 13081 background genes, 0.2%	0.00917	0	C1_06630W_A:CDC54:CDC46:C2_06530W_A:MCM3:C3_06630W_A:PSF3:MCM6:MCM2	6279:31939:30174:727:30466:6267:51097:6348:1903461:72692:1902969:6343:7064:71165:6270:6271:1902977:34085:1902450:6268:1902975:1302
1902299	pre-replicative complex assembly involved in cell cycle DNA replication	8 out of 451 genes, 1.8%	20 out of 13081 background genes, 0.2%	0.01206	0	C1_06760C_A:CDC6:CDC54:CDC46:C2_06530W_A:MCM3:MCM6:MCM2	6279:31939:36289:30174:727:30466:6267:51097:33314:1990443:6348:1902969:6343:6270:27:1903468:82:6271:31938:1902450:6268:1902975:6364:35690
36388	pre-replicative complex assembly	8 out of 451 genes, 1.8%	20 out of 13081 background genes, 0.2%	0.01206	0	C1_06760C_A:CDC6:CDC54:CDC46:C2_06530W_A:MCM3:MCM6:MCM2	6279:31939:36289:30174:727:30466:6267:51097:33314:1990443:6348:1902969:6343:6270:27:1903468:82:6271:31938:1902450:6268:1902975:6364:35690
6267	pre-replicative complex assembly involved in nuclear cell cycle DNA replication	8 out of 451 genes, 1.8%	20 out of 13081 background genes, 0.2%	0.01206	0	C1_06760C_A:CDC6:CDC54:CDC46:C2_06530W_A:MCM3:MCM6:MCM2	6279:31939:36289:30174:727:30466:6267:51097:33314:1990443:6348:1902969:6343:6270:27:1903468:82:6271:31938:1902450:6268:1902975:6364:35690
7067	mitotic nuclear division	23 out of 451 genes, 5.1%	143 out of 13081 background genes, 1.1%	0.01292	0	CHL4:C1_06630W_A:C1_10950C_A:GIN4:GIN1:IRR1:C2_05270W_A:KAR3:CSE4:SMC3:ASE1:POL30:C4_02400C_A:DUO1:YBL053:CDC14:CTF5:DBF4:CR_02680W_A:SMC1:CR_06740W_A:POL2:MCD1	6974:6279:921:30447:6281:48478:60236:6609:71459:30474:34089:742:34090:8361:10972:226:73:76:51229:6334:44182:727:71470:45141:6273:42276:30466:45004:1558:6302:51301:2000234:71574:34398:33314:71963:743:7067:1902394:723:6297:51315:35753:6348:1903461:7069:44878:35853:46777:30951:6303:42149:51177:70987:18105:34501:72692:6915:30437:910:35822:1903022:31031:98863:51455:6470:45950:755:22:1403:30543:34631:7…
6271	DNA strand elongation involved in DNA replication	11 out of 451 genes, 2.4%	40 out of 13081 background genes, 0.3%	0.01719	0	C1_06630W_A:CDC54:MCM3:POL30:RNH35:MCM6:MCM2:CR_04560C_A:POL2:DPB2:RFC4	6279:6281:727:6273:42276:30466:45004:6267:1903469:51097:33314:1902394:6297:6286:35753:6348:1903461:6303:70987:72692:1990516:1902969:35822:1903022:734:45005:43137:7064:6270:6284:34087:70914:10964:710:31573:6271:70868:6275:6289:6272:34085:1902450:6268:7062:1902975:71169:1302:1900264
70925	organelle assembly	20 out of 451 genes, 4.4%	119 out of 13081 background genes, 0.9%	0.02512	0	RRS1:CHL4:C1_04710C_A:C1_06760C_A:GIN4:C1_12440W_A:C1_13950C_A:RPF2:C3_02020W_A:MAK21:ASE1:C4_05330C_A:UBI3:C6_02230W_A:C6_02380W_A:MRT4:CR_06740W_A:CR_07080W_A:MPS1:DRS1	921:55:70507:30447:1902775:463:6501:42254:30174:71459:30474:34089:34090:8361:226:73:1902626:44182:34599:1558:6267:747:71574:71963:34462:447:46777:480:34501:422:45:30437:910:98863:32956:16070:22:472:34631:51255:27:90063:6468:34087:7094:90307:16567:2109:1902412:32258:44879:44805:6412:42256:10458:42273:956:920:10971:51225:51988:54:34727:1578:42255:31122:466:28:7117:6364:1904030:31134:51382:35690
278	mitotic cell cycle	44 out of 451 genes, 9.8%	389 out of 13081 background genes, 3.0%	0.02893	0	C1_02450C_A:CHL4:REI1:BUD16:C1_06630W_A:RME1:DAM1:C1_10950C_A:GIN4:GIN1:CDC6:CDC54:IRR1:C2_05270W_A:KAR3:CSE4:SMC3:RAD53:POL1:MEA1:ASE1:HOF1:POL30:C4_02400C_A:DUO1:SPC34:YBL053:INT1:CDC14:CTF5:C6_02280W_A:C7_00410C_A:PSF3:MCM1:DBF4:MCM6:CR_02680W_A:SMC1:CR_04560C_A:CR_06740W_A:POL2:MPS1:DPB2:MCD1	6974:51038:6279:921:55:30447:31589:6281:48478:36289:60236:6609:8608:71459:30474:34089:742:34090:51666:8361:10972:226:73:76:31494:51229:33315:6334:44182:917:51987:727:7155:35023:71470:45141:6273:42276:42823:30466:45004:34599:8105:1558:6267:6302:1903469:51301:2000234:71574:34398:9405:33314:71963:743:7067:36095:1902394:723:1990443:61166:70887:6297:2000220:6286:51315:43547:35753:6348:1903461:7069:448…
22616	DNA strand elongation	11 out of 451 genes, 2.4%	43 out of 13081 background genes, 0.3%	0.03636	0	C1_06630W_A:CDC54:MCM3:POL30:RNH35:MCM6:MCM2:CR_04560C_A:POL2:DPB2:RFC4	6279:6281:727:6273:42276:30466:45004:6267:1903469:51097:33314:1902394:6297:6286:35753:6348:1903461:6303:70987:72692:1990516:1902969:35822:1903022:734:45005:43137:7064:6270:6284:34087:70914:10964:710:31573:6271:70868:6275:6289:6272:34085:1902450:6268:7062:1902975:71169:1302:1900264
71826	ribonucleoprotein complex subunit organization	22 out of 451 genes, 4.9%	142 out of 13081 background genes, 1.1%	0.03668	0	RRS1:RLI1:C1_04710C_A:C1_06760C_A:C1_12440W_A:RPF2:C3_01560W_A:C3_02020W_A:MAK21:NOG1:RLP24:C4_05330C_A:UBI3:TIF3:C6_02230W_A:C6_02380W_A:MRT4:SUI3:DBP2:CR_04170W_A:CR_07080W_A:DRS1	97010:55:70507:1902775:463:42254:30174:1902626:184:34599:6267:71042:747:34462:447:480:30437:32956:16070:6415:32790:472:27:1990120:1731:16567:2109:2181:6412:42256:45727:42273:956:70475:6413:462:54:42255:466:28:6364:1904030:390:35690
1902626	assembly of large subunit precursor of preribosome	5 out of 451 genes, 1.1%	8 out of 13081 background genes, 0.1%	0.04295	0	RPF2:NOG1:RLP24:CR_04170W_A:CR_07080W_A	463:1902626:27:42256:42273:70475:54:466:6364:35690
1903047	mitotic cell cycle process	43 out of 451 genes, 9.5%	387 out of 13081 background genes, 3.0%	0.05528	0	C1_02450C_A:CHL4:BUD16:C1_06630W_A:RME1:DAM1:C1_10950C_A:GIN4:GIN1:CDC6:CDC54:IRR1:C2_05270W_A:KAR3:CSE4:SMC3:RAD53:POL1:MEA1:ASE1:HOF1:POL30:C4_02400C_A:DUO1:SPC34:YBL053:INT1:CDC14:CTF5:C6_02280W_A:C7_00410C_A:PSF3:MCM1:DBF4:MCM6:CR_02680W_A:SMC1:CR_04560C_A:CR_06740W_A:POL2:MPS1:DPB2:MCD1	6974:51038:6279:921:55:30447:31589:6281:48478:36289:60236:6609:8608:71459:30474:34089:742:34090:51666:8361:10972:226:73:76:31494:51229:33315:6334:44182:917:51987:727:7155:35023:71470:45141:6273:42276:42823:30466:45004:34599:8105:1558:6267:6302:1903469:51301:2000234:71574:34398:9405:33314:71963:743:7067:36095:1902394:723:1990443:61166:70887:6297:2000220:6286:51315:43547:35753:6348:1903461:7069:448…
34085	establishment of sister chromatid cohesion	6 out of 451 genes, 1.3%	13 out of 13081 background genes, 0.1%	0.06287	0	CHL4:C1_06630W_A:POL30:C4_02400C_A:CTF5:MCD1	71459:30474:34089:34090:727:45141:6273:30466:51301:34398:743:1902394:35753:6348:1903461:70987:72692:6915:1903022:7064:6270:741:34087:70914:7094:34508:7076:710:7129:1990414:6275:6289:6272:34085:6268:1302:1900264:51382
55	ribosomal large subunit export from nucleus	8 out of 451 genes, 1.8%	25 out of 13081 background genes, 0.2%	0.07944	0	RRS1:C1_02450C_A:ARX1:C2_05750W_A:ECM1:C4_06210C_A:NOG2:SDA1	55:463:7089:447:40010:30036:282:42273:9987:42255:42493:35690
6302	double-strand break repair	18 out of 451 genes, 4.0%	109 out of 13081 background genes, 0.8%	0.08238	0	C1_06630W_A:CDC54:ESC4:CDC46:C2_06530W_A:MCM3:SMC3:POL1:C3_06630W_A:PRI2:PSF3:SMC6:MCM6:SMC1:MCM2:CR_04560C_A:POL2:MCD1	6279:31939:30447:30174:71139:727:42276:30466:45004:10526:6267:6302:1903469:51097:33314:6269:6297:6286:35753:6348:1903461:6303:51177:72692:6915:1902969:30437:35822:734:6343:7064:18:71165:6270:6284:34087:724:6301:10964:7076:9267:7130:31573:51304:6278:36170:6271:1902977:1990414:7131:1902981:70868:71216:6272:34085:36180:1902450:6268:1902975:71169:2000720:1302
819	sister chromatid segregation	20 out of 451 genes, 4.4%	130 out of 13081 background genes, 1.0%	0.09293	0	CHL4:C1_06630W_A:GIN1:IRR1:KAR3:CSE4:SMC3:ASE1:POL30:C4_02400C_A:YBL053:CDC14:CTF5:DBF4:CR_02680W_A:SMC1:POL2:MPS1:MCD1:RFC4	6974:6279:30447:6281:48478:60236:71459:30474:34089:742:34090:10972:73:76:51229:6334:727:71470:45141:6273:42276:30466:45004:34599:6302:51301:34398:33314:743:7067:1902394:723:6297:51315:35753:6348:1903461:44878:46777:35853:30951:6303:42149:51177:70987:18105:34501:72692:6915:30437:910:35822:1903022:31031:51455:6470:45950:755:22:1403:30543:7064:98783:6270:31536:51255:741:90561:71989:6284:1902406:7247…
