# Supplementary material for: Identification and Mode of Action of a Plant Natural Product Targeting Human Fungal Pathogens
Source: Antimicrob Agents Chemother. 2017 Aug 24;61(9):e00829-17. doi: 10.1128/AAC.00829-17 (PMC5571344; doi:10.1128/AAC.00829-17)
Supplement: Supplemental material [file AAC.00829-17_zac009176507sd3.xlsx]

## Sheet: Genes list_rank
Genes affected by tomatidine compared to untreated control after 3 hour exposure							(FDR< 0.05 and Fold change >2)
Ranked by Fold change
Gene_name	ORF	FC
HGT17	orf19.4682	302.036
TRY4	orf19.5975	144.388
INO1	orf19.7585	136.097
orf19.3232	orf19.3232	73.9385
DDR48	orf19.4082	73.7037
orf19.3924	orf19.3924	70.3603
orf19.2468	orf19.2468	64.6561
AAP1	orf19.2810	53.4714
ICL1	orf19.6844	49.8968
HGT2	orf19.3668	43.9664
orf19.344	orf19.344	36.8141
PXP2	orf19.1655	36.1462
LDG3	orf19.6486	34.5058
orf19.5565	orf19.5565	33.5273
orf19.2515	orf19.2515	32.7905
CTN3	orf19.2809	30.3941
orf19.2701	orf19.2701	26.545
GCA1	orf19.4899	25.3503
orf19.1766	orf19.1766	24.8336
HGT1	orf19.4527	23.6688
orf19.6084	orf19.6084	23.6679
orf19.5814.1	orf19.5814.1	23.549
orf19.849	orf19.849	23.3399
HGT9	orf19.644	23.0176
orf19.5069	orf19.5069	21.9118
orf19.4894	orf19.4894	21.2992
CTN1	orf19.4551	19.7798
orf19.1363	orf19.1363	19.7465
BLP1	orf19.4914.1	19.6825
TNA1	orf19.4335	19.2583
SAP4	orf19.5716	18.9924
orf19.7504	orf19.7504	18.3692
orf19.3499	orf19.3499	18.2841
orf19.1344	orf19.1344	18.0089
CDR2	orf19.5958	17.6351
ZCF4	orf19.1227	16.3348
SFC1	orf19.3931	15.7552
SOU2	orf19.2897	15.6503
SOD4	orf19.2062	15.2595
HRQ2	orf19.5037	15.2531
TRY5	orf19.3434	15.2298
orf19.711	orf19.711	14.9517
HXT5	orf19.4384	14.6148
orf19.2509.1	orf19.2509.1	14.336
ALD6	orf19.742	13.5386
orf19.1728	orf19.1728	13.5016
orf19.5125	orf19.5125	13.4831
orf19.4384.1	orf19.4384.1	13.4706
GAL10	orf19.3672	13.4323
CYB2	orf19.5000	13.2088
TES15	orf19.5215	12.9156
PGA19	orf19.2033	12.8727
orf19.5874	orf19.5874	12.7891
orf19.5611	orf19.5611	12.6553
orf19.4476	orf19.4476	12.6106
orf19.7279.1	orf19.7279.1	12.4321
orf19.3435	orf19.3435	12.3255
IDP2	orf19.3733	12.2472
GLG2	orf19.7434	12.1902
ERG6	orf19.1631	11.8088
orf19.1985	orf19.1985	11.6447
orf19.4873	orf19.4873	11.631
orf19.6838	orf19.6838	11.5997
AMS1	orf19.2768	11.5651
SET3	orf19.7221	11.4776
GAL1	orf19.3670	11.4073
GAP2	orf19.6993	10.8554
orf19.7566	orf19.7566	10.8505
RAS2	orf19.5902	10.8375
GCA2	orf19.999	10.5282
orf19.6840	orf19.6840	10.4094
FAA2-3	orf19.7156	10.2201
GTT13	orf19.356	10.1432
MOH1	orf19.3369	10.1146
orf19.6793	orf19.6793	10.0733
HAP41	orf19.740	9.93933
JEN2	orf19.5307	9.86887
FMO1	orf19.1523	9.85202
orf19.3954.1	orf19.3954.1	9.8498
ASR1	orf19.2344	9.84045
orf19.699	orf19.699	9.54897
orf19.94	orf19.94	9.27443
FOX2	orf19.1288	9.21316
orf19.4121	orf19.4121	9.05334
BMT9	orf19.4673	8.94207
CAT1	orf19.6229	8.80574
FOX3	orf19.1704	8.64927
orf19.3310	orf19.3310	8.53726
HGT13	orf19.7093	8.37224
PGA31	orf19.5302	8.28139
orf19.5894	orf19.5894	8.21027
PHR1	orf19.3829	8.09644
orf19.3627	orf19.3627	8.06842
orf19.3982	orf19.3982	7.94915
orf19.4571	orf19.4571	7.84738
FAA2-1	orf19.4114	7.83463
orf19.5614	orf19.5614	7.80434
orf19.2620	orf19.2620	7.77192
HNM4	orf19.2946	7.75085
PGA23	orf19.3740	7.59067
orf19.4706	orf19.4706	7.50589
orf19.5270	orf19.5270	7.48082
orf19.3925	orf19.3925	7.45725
ATO5	orf19.6997	7.43931
orf19.376	orf19.376	7.30618
SAP9	orf19.6928	7.22197
ZCF25	orf19.4568	7.22125
orf19.1943	orf19.1943	7.1572
orf19.4567	orf19.4567	7.14877
RPN4	orf19.1069	7.06842
POX1-3	orf19.1652	7.06491
orf19.7056	orf19.7056	7.06104
IFU5	orf19.2568	7.05061
orf19.3615	orf19.3615	7.00787
orf19.5295	orf19.5295	7.00566
PTP2	orf19.5045	6.95332
orf19.449	orf19.449	6.90277
CDA2	orf19.7503	6.84715
orf19.1070	orf19.1070	6.84486
orf19.5735.3	orf19.5735.3	6.80564
orf19.1765	orf19.1765	6.80453
ADH5	orf19.2608	6.71267
CDR1	orf19.6000	6.66262
orf19.2168	orf19.2168	6.64119
orf19.7043	orf19.7043	6.59076
orf19.36.1	orf19.36.1	6.56924
PCK1	orf19.7514	6.53884
orf19.4229	orf19.4229	6.52996
ARG1	orf19.7469	6.51106
orf19.419	orf19.419	6.44173
orf19.6311	orf19.6311	6.43521
orf19.6554	orf19.6554	6.4284
orf19.1438	orf19.1438	6.32531
orf19.3932	orf19.3932	6.22917
CIP1	orf19.113	6.19231
orf19.2445	orf19.2445	6.15753
orf19.3544	orf19.3544	6.1214
MLS1	orf19.4833	6.11509
orf19.6487	orf19.6487	6.02125
POT1	orf19.7520	5.99832
ACH1	orf19.3171	5.96655
RGS2	orf19.695	5.95768
ECI1	orf19.6445	5.89243
orf19.3684	orf19.3684	5.85232
orf19.7029	orf19.7029	5.84528
MIT1	orf19.4077	5.82576
orf19.5616	orf19.5616	5.79478
orf19.6518	orf19.6518	5.76826
PEX4	orf19.4041	5.75606
orf19.1539	orf19.1539	5.75132
orf19.4970	orf19.4970	5.73467
orf19.11	orf19.11	5.72854
IFF4	orf19.7472	5.52989
orf19.1562	orf19.1562	5.50675
PGA7	orf19.5635	5.4695
orf19.3863	orf19.3863	5.46253
FDH1	orf19.638	5.4491
SPO1	orf19.4151	5.33939
orf19.4531	orf19.4531	5.31353
MRV8	orf19.3908	5.31112
RTA4	orf19.6595	5.30912
HGT10	orf19.5753	5.28058
orf19.1780	orf19.1780	5.27965
SAP99	orf19.853	5.27521
FAA21	orf19.272	5.27305
SGA1	orf19.1719	5.17961
RCT1	orf19.7350	5.15128
RTA3	orf19.23	5.12599
orf19.3984	orf19.3984	5.06428
IFD3	orf19.3311	5.06063
GDH3	orf19.4716	5.05664
PDC12	orf19.4608	5.04582
orf19.1307	orf19.1307	5.02929
orf19.5536	orf19.5536	5.0048
orf19.3661	orf19.3661	4.9734
RTA2	orf19.24	4.94557
ALS1	orf19.5741	4.93387
orf19.7130	orf19.7130	4.88857
orf19.4607	orf19.4607	4.86248
orf19.2724	orf19.2724	4.82663
PDK2	orf19.7281	4.80837
MDM34	orf19.1826	4.75628
GDH2	orf19.2192	4.75118
GAL7	orf19.3675	4.73175
orf19.6308	orf19.6308	4.71136
orf19.5250	orf19.5250	4.6903
orf19.2030	orf19.2030	4.68269
ATO10	orf19.3263	4.66135
ANT1	orf19.6254	4.65223
FBP1	orf19.6178	4.62696
orf19.6888	orf19.6888	4.57229
orf19.670.2	orf19.670.2	4.54199
orf19.7288	orf19.7288	4.53418
AFP99	orf19.5862	4.52554
ARG3	orf19.5610	4.48226
ATO1	orf19.6169	4.41796
CIT1	orf19.4393	4.41086
orf19.3238	orf19.3238	4.40567
orf19.6758	orf19.6758	4.38547
FGR22	orf19.1586	4.35494
orf19.929	orf19.929	4.35128
KNS1	orf19.4979	4.32849
orf19.6113	orf19.6113	4.30801
HGT19	orf19.5447	4.30458
orf19.6143	orf19.6143	4.28386
FRP1	orf19.5634	4.26134
SAP5	orf19.5585	4.25859
PXA1	orf19.7500	4.23653
orf19.2247	orf19.2247	4.23247
orf19.2959.1	orf19.2959.1	4.23109
orf19.647.3	orf19.647.3	4.22695
orf19.278	orf19.278	4.20495
orf19.7131	orf19.7131	4.15759
PSA2	orf19.4943	4.14923
ERG251	orf19.4631	4.14717
orf19.5925	orf19.5925	4.14041
orf19.6196	orf19.6196	4.11741
HST6	orf19.7440	4.10644
PEX6	orf19.3573	4.09236
orf19.732	orf19.732	4.08774
orf19.3029	orf19.3029	4.06241
DIP5	orf19.2942	4.06192
orf19.4459	orf19.4459	4.06119
BMT3	orf19.3282	4.04795
orf19.3621	orf19.3621	4.04139
orf19.499	orf19.499	4.01917
HOL4	orf19.4546	4.00093
SOD6	orf19.2108	3.99463
ADH3	orf19.4505	3.99087
FUM12	orf19.6724	3.97173
OAC1	orf19.7411	3.95252
orf19.246	orf19.246	3.93162
orf19.899	orf19.899	3.92574
TAC1	orf19.3188	3.92175
orf19.3483	orf19.3483	3.90275
orf19.6443	orf19.6443	3.89804
OYE32	orf19.3131	3.875
PGA37	orf19.3923	3.86725
orf19.2125	orf19.2125	3.86325
orf19.6830	orf19.6830	3.85812
LIP7	orf19.7320	3.85567
LYP1	orf19.651	3.85046
STF2	orf19.2107.1	3.84622
CAT2	orf19.4591	3.82667
orf19.4055	orf19.4055	3.81718
orf19.2394	orf19.2394	3.81542
CHO1	orf19.677	3.80889
FAA2	orf19.7379	3.79776
GEF2	orf19.3734	3.77366
orf19.7300	orf19.7300	3.75309
PLC2	orf19.5797	3.74121
PUT1	orf19.4274	3.7325
BIO32	orf19.3567	3.72604
orf19.1424	orf19.1424	3.71389
orf19.762	orf19.762	3.66278
HGC1	orf19.6028	3.65524
orf19.2414	orf19.2414	3.62106
orf19.7568	orf19.7568	3.60809
orf19.5205	orf19.5205	3.60501
orf19.6606	orf19.6606	3.59871
orf19.6578	orf19.6578	3.58934
orf19.7296	orf19.7296	3.58735
orf19.192	orf19.192	3.58523
PRM1	orf19.669	3.57667
orf19.345	orf19.345	3.55642
orf19.4657	orf19.4657	3.55459
ZCF13	orf19.2646	3.53996
YHB5	orf19.3710	3.52058
PEX11	orf19.1089	3.518
orf19.1449	orf19.1449	3.51705
orf19.6658	orf19.6658	3.51649
LIG4	orf19.5798	3.4929
ENA2	orf19.6070	3.48087
orf19.5426	orf19.5426	3.47102
orf19.6709	orf19.6709	3.45196
orf19.5933	orf19.5933	3.42716
CSH1	orf19.4477	3.40048
orf19.6557	orf19.6557	3.39128
orf19.6678	orf19.6678	3.38957
EXG2	orf19.2952	3.36273
LEU42	orf19.1375	3.35954
orf19.1106	orf19.1106	3.35864
ALK8	orf19.10	3.3581
FMO2	orf19.857	3.35638
SOD3	orf19.7111.1	3.35596
orf19.1369	orf19.1369	3.35024
orf19.318	orf19.318	3.34583
orf19.751	orf19.751	3.34279
IFR1	orf19.1763	3.34237
orf19.1709	orf19.1709	3.34154
orf19.7204	orf19.7204	3.3415
orf19.263.1	orf19.263.1	3.33705
orf19.7306	orf19.7306	3.33361
orf19.2781	orf19.2781	3.33296
orf19.4807	orf19.4807	3.32961
orf19.5799	orf19.5799	3.32078
LIP3	orf19.4856	3.31772
GRE3	orf19.4317	3.29881
ERG25	orf19.3732	3.29517
orf19.90	orf19.90	3.28166
orf19.2067	orf19.2067	3.27971
CRG1	orf19.633	3.27934
orf19.4600	orf19.4600	3.27615
orf19.2296	orf19.2296	3.27347
orf19.6307	orf19.6307	3.26878
HAP42	orf19.1481	3.25771
RBT5	orf19.5636	3.24688
ARD	orf19.6322	3.24259
CEK2	orf19.460	3.22621
orf19.3021	orf19.3021	3.21568
orf19.733	orf19.733	3.2152
orf19.4372	orf19.4372	3.21492
SSP96	orf19.5145	3.1966
PMC1	orf19.1727	3.18273
FTH1	orf19.4802	3.18229
orf19.4504	orf19.4504	3.16754
orf19.1800	orf19.1800	3.15813
orf19.3910	orf19.3910	3.14804
ERG11	orf19.922	3.14109
ARO9	orf19.1237	3.13986
PUT2	orf19.3974	3.13903
orf19.1430	orf19.1430	3.13667
orf19.6043	orf19.6043	3.12559
YMX6	orf19.5713	3.12278
CRH11	orf19.2706	3.11308
orf19.7457	orf19.7457	3.10491
HGT4	orf19.5962	3.09399
ZCF16	orf19.2808	3.09177
EFH1	orf19.5498	3.08092
BIO2	orf19.2593	3.04067
orf19.2887	orf19.2887	3.03874
orf19.994	orf19.994	3.02133
orf19.1300	orf19.1300	3.00206
ERG4	orf19.5379	3.00137
SUC1	orf19.7319	2.99373
orf19.4883	orf19.4883	2.98235
ECM331	orf19.4255	2.98101
orf19.4735	orf19.4735	2.965
orf19.5763	orf19.5763	2.95666
orf19.4104	orf19.4104	2.95444
orf19.93	orf19.93	2.92134
orf19.7512	orf19.7512	2.9096
orf19.972	orf19.972	2.90222
PGA15	orf19.2878	2.89806
SAP2	orf19.3708	2.88613
orf19.6973	orf19.6973	2.88579
orf19.4791	orf19.4791	2.87705
orf19.5876	orf19.5876	2.87411
UGA2	orf19.4543	2.86966
orf19.6637	orf19.6637	2.86057
LIP4	orf19.2133	2.86056
GAP6	orf19.6659	2.85936
SDS24	orf19.5118	2.8535
orf19.7495	orf19.7495	2.84912
orf19.4394	orf19.4394	2.84291
orf19.7385	orf19.7385	2.8421
orf19.4583	orf19.4583	2.84131
orf19.3815	orf19.3815	2.83684
orf19.217	orf19.217	2.8331
SIP5	orf19.2458	2.83086
orf19.6852	orf19.6852	2.83056
orf19.2957	orf19.2957	2.82632
MDH1	orf19.7481	2.80931
SAP6	orf19.5542	2.80914
MDJ2	orf19.3574	2.80593
GYP7	orf19.6706	2.79864
INN1	orf19.2832	2.79822
orf19.6790	orf19.6790	2.78606
PNG2	orf19.6877	2.77814
orf19.5278	orf19.5278	2.77659
UGA6	orf19.5820	2.77105
IFF5	orf19.2879	2.76858
orf19.5717	orf19.5717	2.76709
orf19.4763	orf19.4763	2.76605
ZCF39	orf19.7583	2.76264
orf19.4031	orf19.4031	2.75441
RBT4	orf19.6202	2.75429
orf19.6306	orf19.6306	2.75425
orf19.1639	orf19.1639	2.74607
orf19.6555	orf19.6555	2.74144
orf19.3813	orf19.3813	2.73109
orf19.7210	orf19.7210	2.73025
orf19.2978	orf19.2978	2.72722
orf19.6864	orf19.6864	2.72098
orf19.1349	orf19.1349	2.71594
orf19.3610	orf19.3610	2.71457
orf19.5026	orf19.5026	2.71438
CDR11	orf19.918	2.71331
PST2	orf19.3612	2.70739
IPK2	orf19.1377	2.69941
orf19.7619	orf19.7619	2.69709
CAT8	orf19.5097	2.69225
PEX12	orf19.2009	2.69131
orf19.6117	orf19.6117	2.67948
PXA2	orf19.5255	2.67705
orf19.35	orf19.35	2.67642
ITR1	orf19.3526	2.67297
orf19.2769	orf19.2769	2.66884
YHB1	orf19.3707	2.66505
orf19.1632	orf19.1632	2.66372
orf19.6522	orf19.6522	2.6636
RGT1	orf19.2747	2.65777
NCE103	orf19.1721	2.64932
orf19.7531	orf19.7531	2.64926
orf19.1617	orf19.1617	2.64278
orf19.416	orf19.416	2.64199
FGR10	orf19.3791	2.64133
MRF1	orf19.1149	2.64053
TAZ1	orf19.4096	2.63748
orf19.199	orf19.199	2.62295
orf19.86	orf19.86	2.62248
orf19.4901	orf19.4901	2.61698
SCP1	orf19.17	2.61443
HYR1	orf19.4975	2.61018
DAL52	orf19.3208	2.60728
orf19.6941	orf19.6941	2.59951
IFF8	orf19.570	2.59363
SAP1	orf19.5714	2.5891
orf19.1366	orf19.1366	2.58861
PST3	orf19.5285	2.56621
orf19.5070	orf19.5070	2.56218
LYS143	orf19.4776	2.54415
orf19.7463	orf19.7463	2.54404
orf19.3737	orf19.3737	2.5385
ORM1	orf19.5751	2.53365
orf19.1950	orf19.1950	2.53001
SPS20	orf19.4157	2.52528
PRS	orf19.2532	2.52434
orf19.1888	orf19.1888	2.52341
SLD1	orf19.260	2.5219
PEX8	orf19.2805	2.52151
FGR28	orf19.1596	2.51542
GAL102	orf19.3674	2.51059
MSO1	orf19.5248	2.50699
orf19.1433	orf19.1433	2.50284
orf19.3461	orf19.3461	2.50225
orf19.7596	orf19.7596	2.50008
BMT8	orf19.860	2.49614
orf19.4539	orf19.4539	2.49514
orf19.996	orf19.996	2.48859
orf19.4383	orf19.4383	2.48635
DOT5	orf19.5417	2.47988
CRC1	orf19.2599	2.47567
orf19.4789	orf19.4789	2.4726
orf19.4287	orf19.4287	2.46899
orf19.7437	orf19.7437	2.46789
orf19.3151	orf19.3151	2.46758
orf19.4995	orf19.4995	2.46457
GTT11	orf19.6947	2.4613
orf19.2517	orf19.2517	2.45899
orf19.4676	orf19.4676	2.45881
ADR1	orf19.2752	2.45635
IFM3	orf19.2176	2.4539
NCP1	orf19.2672	2.45213
DLD1	orf19.5805	2.45023
orf19.6148	orf19.6148	2.447
ACO1	orf19.6385	2.44688
orf19.1330	orf19.1330	2.44676
orf19.5943	orf19.5943	2.44298
orf19.6152	orf19.6152	2.44164
orf19.4570	orf19.4570	2.43998
ZCF6	orf19.1497	2.43781
orf19.3827	orf19.3827	2.4356
MVB12	orf19.6313.2	2.43019
MODF	orf19.5029	2.42813
orf19.7357	orf19.7357	2.4274
PEX5	orf19.5640	2.42208
HAC1	orf19.2432	2.42077
orf19.4996	orf19.4996	2.41904
orf19.6501	orf19.6501	2.41772
orf19.2905	orf19.2905	2.417
orf19.1582	orf19.1582	2.41354
orf19.149	orf19.149	2.41327
orf19.2397.3	orf19.2397.3	2.40777
orf19.6788	orf19.6788	2.40442
BBC1	orf19.2791	2.40374
HNM3	orf19.2587	2.401
orf19.5525	orf19.5525	2.39528
PGA49	orf19.4404	2.39147
ZCF5	orf19.1255	2.38944
orf19.1411	orf19.1411	2.38598
PLB3	orf19.6594	2.38504
orf19.2812	orf19.2812	2.37902
ARG8	orf19.3770	2.37584
WOR1	orf19.4884	2.37549
orf19.2018.1	orf19.2018.1	2.37418
PEX17	orf19.3605	2.37298
OSM2	orf19.5005	2.37163
CRZ1	orf19.7359	2.37039
orf19.1496	orf19.1496	2.36718
ECM18	orf19.6958	2.36529
DAL5	orf19.309	2.36488
orf19.692	orf19.692	2.36463
LEU1	orf19.7498	2.36292
orf19.1274	orf19.1274	2.36174
orf19.7380	orf19.7380	2.35517
orf19.7225	orf19.7225	2.3544
orf19.6605	orf19.6605	2.3539
orf19.201	orf19.201	2.35289
orf19.5644	orf19.5644	2.35228
orf19.916	orf19.916	2.34627
orf19.5854.1	orf19.5854.1	2.34406
DAG7	orf19.4688	2.34312
orf19.1267	orf19.1267	2.34099
RBR2	orf19.532	2.33959
orf19.2398	orf19.2398	2.33792
ATO6	orf19.6995	2.33492
orf19.1785	orf19.1785	2.33262
orf19.5683	orf19.5683	2.33231
KGD2	orf19.6126	2.32927
orf19.1580	orf19.1580	2.32391
MNN4	orf19.2881	2.32142
orf19.2244	orf19.2244	2.31874
orf19.1641	orf19.1641	2.3173
orf19.3607	orf19.3607	2.31613
ERG3	orf19.767	2.31502
orf19.6282	orf19.6282	2.3141
ZCF23	orf19.4450	2.31307
SST2	orf19.4222	2.31278
orf19.1356	orf19.1356	2.31216
DUR31	orf19.6656	2.30858
orf19.6083	orf19.6083	2.30421
orf19.5114.1	orf19.5114.1	2.30305
orf19.1005	orf19.1005	2.301
IFG3	orf19.944	2.30033
orf19.2734	orf19.2734	2.29765
orf19.1180	orf19.1180	2.29345
IML2	orf19.7229	2.28907
orf19.5266	orf19.5266	2.28336
ZCF26	orf19.4573	2.28332
orf19.577	orf19.577	2.27531
ECM42	orf19.6500	2.27305
orf19.4174	orf19.4174	2.27152
orf19.4842	orf19.4842	2.27072
orf19.4864	orf19.4864	2.26912
orf19.2076	orf19.2076	2.26258
orf19.4983	orf19.4983	2.26104
orf19.6353	orf19.6353	2.25939
orf19.5552	orf19.5552	2.25787
orf19.1350	orf19.1350	2.25774
orf19.3444	orf19.3444	2.25716
MAM33	orf19.7187	2.25661
MAL2	orf19.7668	2.24721
orf19.5961	orf19.5961	2.24008
orf19.2064	orf19.2064	2.23979
orf19.3418	orf19.3418	2.23942
orf19.4511	orf19.4511	2.23826
DAO1	orf19.3065	2.23532
orf19.1488	orf19.1488	2.23213
orf19.4239	orf19.4239	2.2305
orf19.4895	orf19.4895	2.2295
FAV1	orf19.3801	2.22742
orf19.2565	orf19.2565	2.22733
MUC1	orf19.4183	2.22699
orf19.4187	orf19.4187	2.22665
DAL9	orf19.6956	2.22577
orf19.6852.1	orf19.6852.1	2.22276
ERG28	orf19.2016	2.21753
orf19.5660	orf19.5660	2.21676
orf19.1656	orf19.1656	2.21554
orf19.4066	orf19.4066	2.21027
orf19.3167	orf19.3167	2.20913
AKR1	orf19.4950	2.20589
KGD1	orf19.6165	2.20229
HIP1	orf19.3195	2.20086
orf19.6916	orf19.6916	2.19578
orf19.3373	orf19.3373	2.19392
CWH8	orf19.3682	2.19336
orf19.3030	orf19.3030	2.18773
TIM9	orf19.6696	2.18738
SUA72	orf19.3519	2.18457
orf19.1124	orf19.1124	2.18431
orf19.5963	orf19.5963	2.17668
PEX22	orf19.1225	2.1761
orf19.2123	orf19.2123	2.17367
UGA1	orf19.802	2.16175
orf19.27	orf19.27	2.16085
orf19.5514	orf19.5514	2.15562
SWD2	orf19.2790	2.15242
orf19.5169	orf19.5169	2.15091
YCP4	orf19.5286	2.14949
orf19.6704	orf19.6704	2.14815
orf19.51	orf19.51	2.1447
orf19.3351	orf19.3351	2.13979
JEN1	orf19.7447	2.1379
orf19.4680	orf19.4680	2.13651
orf19.4478	orf19.4478	2.13427
orf19.310	orf19.310	2.13279
orf19.2516	orf19.2516	2.13273
DUR1,2	orf19.780	2.12994
PHO114	orf19.4584	2.12866
orf19.6023	orf19.6023	2.12664
IFM1	orf19.5167	2.12564
ERG2	orf19.6026	2.12477
ECM21	orf19.4887	2.1247
CHS2	orf19.7298	2.12165
LEU2	orf19.7080	2.12114
SAC6	orf19.5544	2.12011
AUT7	orf19.2480.1	2.11691
CYC3	orf19.1957	2.11504
DIE2	orf19.6971	2.11308
orf19.4658	orf19.4658	2.11047
SFT2	orf19.2342	2.10935
orf19.3659	orf19.3659	2.10844
PEX1	orf19.6460	2.10721
APR1	orf19.1891	2.10713
ERG9	orf19.3616	2.10659
PIM1	orf19.522	2.10533
PTC6	orf19.3705	2.10366
orf19.1461	orf19.1461	2.10341
CAG1	orf19.4015	2.1024
SAP10	orf19.3839	2.10239
HOS1	orf19.4411	2.10226
CPY1	orf19.1339	2.09652
orf19.3988	orf19.3988	2.09595
ALI1	orf19.1710	2.09462
orf19.2415	orf19.2415	2.09146
GPR1	orf19.1944	2.09103
POT1-2	orf19.2046	2.08836
orf19.5809	orf19.5809	2.08575
orf19.6970	orf19.6970	2.07764
CHT4	orf19.1515	2.07502
CCH1	orf19.3298	2.07318
ABP1	orf19.2699	2.07315
ALT1	orf19.346	2.07259
CIRT4B	orf19.2839	2.07259
orf19.5131	orf19.5131	2.0701
orf19.1589.1	orf19.1589.1	2.06848
orf19.1210	orf19.1210	2.06832
MDH1-1	orf19.4602	2.06376
orf19.4947	orf19.4947	2.06235
SPO72	orf19.4119	2.06126
orf19.4515	orf19.4515	2.06048
CPA1	orf19.4630	2.05877
RGA2	orf19.4593	2.05687
ATP7	orf19.2785	2.05658
orf19.6713	orf19.6713	2.0545
orf19.3633	orf19.3633	2.05209
orf19.6627	orf19.6627	2.0435
orf19.4227	orf19.4227	2.03936
ZCF32	orf19.5940	2.03864
orf19.2210	orf19.2210	2.03495
PGA41	orf19.2906	2.03262
FLC2	orf19.1813	2.03216
orf19.4144	orf19.4144	2.03145
orf19.4707	orf19.4707	2.03115
ZNC1	orf19.3187	2.0309
orf19.5952	orf19.5952	2.03077
ARG4	orf19.6689	2.02968
orf19.4294	orf19.4294	2.02661
orf19.374	orf19.374	2.02538
orf19.5342	orf19.5342	2.01968
NCR1	orf19.7242	2.01843
orf19.2387	orf19.2387	2.01743
orf19.2114	orf19.2114	2.01618
orf19.6219	orf19.6219	2.01554
orf19.5752	orf19.5752	2.01405
orf19.2049	orf19.2049	2.01297
orf19.5848	orf19.5848	2.01181
orf19.827	orf19.827	2.01137
orf19.5353	orf19.5353	2.00813
orf19.6449	orf19.6449	2.00811
orf19.1297	orf19.1297	2.00644
orf19.6550	orf19.6550	2.00194
orf19.5777	orf19.5777	2.00111
ECM17	orf19.4099	-2.00206
orf19.3430	orf19.3430	-2.00217
ADE6	orf19.6317	-2.00228
RPF2	orf19.3553	-2.0057
orf19.2642	orf19.2642	-2.00611
orf19.6907	orf19.6907	-2.00721
DBP2	orf19.171	-2.00776
SER1	orf19.5484	-2.00954
RPA135	orf19.7062	-2.0096
orf19.3124	orf19.3124	-2.00997
POL30	orf19.4616	-2.01532
MET10	orf19.4076	-2.01669
MCM6	orf19.2611	-2.0174
UBI3	orf19.3087	-2.0186
RLI1	orf19.3034	-2.01987
orf19.3332	orf19.3332	-2.02032
orf19.5085	orf19.5085	-2.02504
RPL38	orf19.2111.2	-2.02518
orf19.1409.1	orf19.1409.1	-2.02545
HMT1	orf19.3291	-2.02642
orf19.3469	orf19.3469	-2.02681
orf19.1159	orf19.1159	-2.02824
DAM1	orf19.4837	-2.02919
MNN26	orf19.6692	-2.0341
APE2	orf19.5197	-2.03834
orf19.6227	orf19.6227	-2.04061
orf19.4280	orf19.4280	-2.04162
KIP4	orf19.5265	-2.04532
IRR1	orf19.7232	-2.04557
orf19.5033	orf19.5033	-2.05023
NOP5	orf19.1199	-2.05061
orf19.4553	orf19.4553	-2.05171
MSB2	orf19.1490	-2.05234
orf19.4940	orf19.4940	-2.05256
RPS22A	orf19.6265	-2.05336
RPL82	orf19.2311	-2.05477
orf19.7499	orf19.7499	-2.05565
ASF1	orf19.3715	-2.05597
RNH35	orf19.6562	-2.05661
RPL15A	orf19.493	-2.05849
HAP5	orf19.1973	-2.06007
orf19.7664	orf19.7664	-2.06062
NOP1	orf19.3138	-2.06447
orf19.3353	orf19.3353	-2.06473
OPT8	orf19.5770	-2.06505
HIS1	orf19.4026	-2.06767
HBR1	orf19.6074	-2.06784
UTP5	orf19.7599	-2.07095
orf19.1075	orf19.1075	-2.07325
orf19.1522	orf19.1522	-2.07658
orf19.6635	orf19.6635	-2.07761
orf19.1090	orf19.1090	-2.07987
KAR3	orf19.564	-2.07994
orf19.4702	orf19.4702	-2.08163
orf19.4479	orf19.4479	-2.08601
EHT1	orf19.3040	-2.08996
orf19.1687	orf19.1687	-2.09079
orf19.413	orf19.413	-2.09463
orf19.3431	orf19.3431	-2.09484
INT1	orf19.4257	-2.09505
orf19.5287	orf19.5287	-2.09528
TRP4	orf19.3099	-2.09812
TEC1	orf19.5908	-2.09814
orf19.1626	orf19.1626	-2.10217
ZCF3	orf19.1168	-2.10616
SSU1	orf19.7313	-2.11055
orf19.6742	orf19.6742	-2.11185
MAK5	orf19.3540	-2.11283
orf19.1150.1	orf19.1150.1	-2.11838
orf19.7023	orf19.7023	-2.11941
FBA1	orf19.4618	-2.12056
orf19.7079	orf19.7079	-2.12164
UTP21	orf19.1566	-2.123
SPC34	orf19.3788	-2.12609
OFD1	orf19.1802	-2.1262
NOC4	orf19.1902	-2.12626
ZUO1	orf19.2709	-2.12717
orf19.2923	orf19.2923	-2.13228
MET2	orf19.2618	-2.13518
orf19.1535	orf19.1535	-2.13547
DRS1	orf19.7635	-2.14144
DAK2	orf19.4777	-2.14255
orf19.2335	orf19.2335	-2.14561
ZRT2	orf19.1585	-2.14908
PWP1	orf19.4640	-2.15169
orf19.4337	orf19.4337	-2.15231
HIS5	orf19.4177	-2.15248
orf19.6328	orf19.6328	-2.15263
CBF1	orf19.2876	-2.15393
TRP2	orf19.2546	-2.15426
MPP10	orf19.1915	-2.15594
YDJ1	orf19.506	-2.15959
HAS1	orf19.3962	-2.162
orf19.3393	orf19.3393	-2.16244
orf19.813	orf19.813	-2.16386
PGI1	orf19.3888	-2.16623
URA1	orf19.4836	-2.16897
NSA2	orf19.7424	-2.16979
UTP22	orf19.1569	-2.17021
UTP4	orf19.1633	-2.17084
orf19.1646	orf19.1646	-2.17187
RFC4	orf19.7658	-2.17302
YBL053	orf19.4136	-2.17317
SNG4	orf19.1332	-2.17396
orf19.2763	orf19.2763	-2.1753
ISW2	orf19.7401	-2.17593
orf19.3481	orf19.3481	-2.17681
orf19.757.1	orf19.757.1	-2.17711
orf19.2575	orf19.2575	-2.17834
orf19.2594	orf19.2594	-2.18239
UTP13	orf19.4268	-2.18361
VAC7	orf19.1409	-2.18581
CSP2	orf19.4170	-2.18616
orf19.4805	orf19.4805	-2.18648
RPA190	orf19.1839	-2.18681
NOC2	orf19.5850	-2.18849
SPB1	orf19.76	-2.18885
orf19.3463	orf19.3463	-2.19547
FMP27	orf19.3422	-2.19598
orf19.6675	orf19.6675	-2.19661
PHO113	orf19.2619	-2.19884
orf19.3100	orf19.3100	-2.19914
ZPR1	orf19.3300	-2.20445
MCM2	orf19.4354	-2.21011
orf19.1666	orf19.1666	-2.2117
orf19.2312	orf19.2312	-2.212
NAM7	orf19.939	-2.21368
RLM1	orf19.4662	-2.21433
orf19.4207	orf19.4207	-2.21717
orf19.3798	orf19.3798	-2.21914
orf19.1968.1	orf19.1968.1	-2.22091
CSE4	orf19.6163	-2.22094
orf19.1796	orf19.1796	-2.22714
orf19.6737	orf19.6737	-2.22729
RPS21	orf19.3334	-2.22749
RNR1	orf19.5779	-2.23861
FLU1	orf19.6577	-2.24132
orf19.1630	orf19.1630	-2.24533
SSU81	orf19.4772	-2.24679
ARO2	orf19.1986	-2.25189
RAD53	orf19.6936	-2.25413
orf19.2489	orf19.2489	-2.25475
GOR1	orf19.2989	-2.2554
orf19.6903	orf19.6903	-2.25625
orf19.7341	orf19.7341	-2.26081
orf19.2362	orf19.2362	-2.26281
orf19.323	orf19.323	-2.26417
HPT1	orf19.5832	-2.26694
POL1	orf19.5873	-2.26746
PMA1	orf19.5383	-2.27038
PSF3	orf19.7065	-2.27173
orf19.3471	orf19.3471	-2.27221
orf19.28	orf19.28	-2.27295
orf19.7107	orf19.7107	-2.27529
SSZ1	orf19.3812	-2.27538
TMA19	orf19.3268	-2.2787
orf19.501	orf19.501	-2.28174
orf19.2261	orf19.2261	-2.28659
BUD16	orf19.1828	-2.28803
CTF5	orf19.3494	-2.29514
DAL81	orf19.3252	-2.29667
orf19.3751	orf19.3751	-2.29724
orf19.4241	orf19.4241	-2.29737
orf19.2305	orf19.2305	-2.3066
orf19.6342	orf19.6342	-2.30786
orf19.4666	orf19.4666	-2.30977
SIM1	orf19.5032	-2.31027
ABP140	orf19.3676	-2.31041
BMT1	orf19.6782	-2.31175
YWP1	orf19.3618	-2.31747
orf19.7011	orf19.7011	-2.31808
MRT4	orf19.5550	-2.31896
orf19.7618	orf19.7618	-2.32091
orf19.2167	orf19.2167	-2.32393
orf19.773	orf19.773	-2.32739
orf19.6355	orf19.6355	-2.3289
UTP8	orf19.5436	-2.33402
SMC6	orf19.6568	-2.33437
DBF4	orf19.5166	-2.33438
orf19.1834	orf19.1834	-2.33575
orf19.1202	orf19.1202	-2.33606
BOI2	orf19.3230	-2.33794
UTP18	orf19.7154	-2.34384
orf19.3048	orf19.3048	-2.34462
orf19.3325	orf19.3325	-2.34481
orf19.3547	orf19.3547	-2.34757
TPS3	orf19.5348	-2.34789
KIS2	orf19.4997	-2.34812
NEP1	orf19.665	-2.35404
orf19.5785	orf19.5785	-2.35696
PDR17	orf19.5839	-2.35771
orf19.6874	orf19.6874	-2.36072
MNN22	orf19.3803	-2.36239
RNR22	orf19.1868	-2.36563
orf19.1791	orf19.1791	-2.36601
CYS3	orf19.6402	-2.36795
orf19.809	orf19.809	-2.36798
NOP4	orf19.5198	-2.36804
orf19.993	orf19.993	-2.37038
IMH3	orf19.18	-2.3714
GPM1	orf19.903	-2.37181
orf19.2827	orf19.2827	-2.37893
orf19.3916	orf19.3916	-2.37954
FYV5	orf19.4143	-2.39086
orf19.2512	orf19.2512	-2.39115
orf19.1417	orf19.1417	-2.39852
orf19.2917	orf19.2917	-2.40032
PDC11	orf19.2877	-2.40527
SDA1	orf19.6648	-2.40716
orf19.1334	orf19.1334	-2.41679
RPL7	orf19.3867	-2.42434
ARX1	orf19.3015	-2.42497
orf19.29	orf19.29	-2.42761
GPI1	orf19.6977	-2.4286
NOP6	orf19.6236	-2.42977
orf19.6583	orf19.6583	-2.43489
BMS1	orf19.2504	-2.43688
POL93	orf19.6078	-2.43753
KRE30	orf19.2183	-2.4386
ADE5,7	orf19.5061	-2.44095
orf19.3222	orf19.3222	-2.44264
orf19.4283	orf19.4283	-2.44541
NOG1	orf19.7384	-2.44754
orf19.6247	orf19.6247	-2.45091
orf19.3915	orf19.3915	-2.4511
orf19.2761	orf19.2761	-2.45268
PMI1	orf19.1390	-2.45496
orf19.6477	orf19.6477	-2.458
KIP2	orf19.1747	-2.45854
CCC1	orf19.6948	-2.45952
orf19.1600	orf19.1600	-2.46212
orf19.3810	orf19.3810	-2.46847
DUO1	orf19.1428	-2.47046
FCA1	orf19.4195.1	-2.47264
MRP8	orf19.3844	-2.47821
HOF1	orf19.5664	-2.48278
orf19.7199	orf19.7199	-2.48329
CDC14	orf19.4192	-2.48882
orf19.3042	orf19.3042	-2.4923
orf19.6580	orf19.6580	-2.50382
KTI12	orf19.2385	-2.50477
orf19.3556	orf19.3556	-2.50771
orf19.4375	orf19.4375	-2.50901
TSR1	orf19.6417	-2.51315
orf19.1030	orf19.1030	-2.52654
orf19.1609	orf19.1609	-2.52905
orf19.1388	orf19.1388	-2.53109
orf19.1948	orf19.1948	-2.53162
orf19.6008	orf19.6008	-2.53325
SUI3	orf19.7161	-2.53428
BUD21	orf19.5430	-2.54753
orf19.2237.1	orf19.2237.1	-2.5515
MCM1	orf19.7025	-2.55545
orf19.4349	orf19.4349	-2.55737
orf19.6013	orf19.6013	-2.55862
orf19.7552	orf19.7552	-2.55923
orf19.2319	orf19.2319	-2.56068
orf19.547	orf19.547	-2.56637
RLP24	orf19.4191	-2.56756
orf19.787.1	orf19.787.1	-2.56876
RRP15	orf19.563	-2.57178
ERG12	orf19.4809	-2.57199
orf19.5126	orf19.5126	-2.57672
orf19.6828	orf19.6828	-2.57677
orf19.5066	orf19.5066	-2.58079
orf19.3869	orf19.3869	-2.58117
orf19.5288.1	orf19.5288.1	-2.58344
MET14	orf19.946	-2.58542
orf19.660	orf19.660	-2.58828
orf19.4783	orf19.4783	-2.58882
DRG1	orf19.5083	-2.59122
orf19.3563	orf19.3563	-2.60059
POL2	orf19.2365	-2.60083
SAS10	orf19.2717	-2.60613
YTM1	orf19.4815	-2.60769
orf19.2320	orf19.2320	-2.61024
CDC19	orf19.3575	-2.61271
orf19.7488	orf19.7488	-2.6181
orf19.7593	orf19.7593	-2.62025
orf19.2426	orf19.2426	-2.62421
orf19.7069	orf19.7069	-2.62552
orf19.5841	orf19.5841	-2.63015
CHL4	orf19.6851	-2.63505
orf19.557	orf19.557	-2.63764
DUT1	orf19.3322	-2.641
orf19.5802	orf19.5802	-2.64358
orf19.6205	orf19.6205	-2.64388
orf19.22	orf19.22	-2.64637
RRP9	orf19.2830	-2.64684
GUK1	orf19.1115	-2.64882
orf19.6090	orf19.6090	-2.65817
orf19.5220	orf19.5220	-2.65975
orf19.7452	orf19.7452	-2.66108
NSA1	orf19.2185	-2.6625
orf19.2286	orf19.2286	-2.66854
orf19.1116	orf19.1116	-2.67444
MIS12	orf19.7534	-2.67512
GIN4	orf19.663	-2.69005
orf19.1815	orf19.1815	-2.69296
GUA1	orf19.4813	-2.69441
orf19.1642	orf19.1642	-2.69685
CHT2	orf19.3895	-2.69711
orf19.7397.1	orf19.7397.1	-2.69859
MSH6	orf19.4945	-2.70062
FCR1	orf19.6817	-2.70077
RMS1	orf19.2654	-2.71643
NOG2	orf19.5732	-2.72197
TIF3	orf19.3423	-2.72265
orf19.6786	orf19.6786	-2.73498
orf19.4355	orf19.4355	-2.73566
FCY23	orf19.1832	-2.74132
NOP13	orf19.6766	-2.74201
orf19.962	orf19.962	-2.74207
TBF1	orf19.801	-2.75427
orf19.4169	orf19.4169	-2.75648
HOM2	orf19.1559	-2.76181
HCA4	orf19.2712	-2.76408
MAK21	orf19.5912	-2.76544
CDC46	orf19.5487	-2.77047
orf19.2934	orf19.2934	-2.77337
DBP7	orf19.6902	-2.77438
DBP3	orf19.4870	-2.78022
ENP2	orf19.6686	-2.79365
ESC4	orf19.1445	-2.7942
SPE2	orf19.568	-2.79881
orf19.1368	orf19.1368	-2.81583
orf19.2638.1	orf19.2638.1	-2.81729
orf19.3978	orf19.3978	-2.83837
orf19.4563	orf19.4563	-2.8384
orf19.6456	orf19.6456	-2.83988
orf19.6234	orf19.6234	-2.83997
orf19.2875	orf19.2875	-2.84293
orf19.5455	orf19.5455	-2.84568
PGA6	orf19.4765	-2.84575
orf19.4148	orf19.4148	-2.86352
orf19.3037	orf19.3037	-2.89646
CDC54	orf19.3761	-2.89694
MET16	orf19.3106	-2.89754
GIN1	orf19.658	-2.90292
RPA34	orf19.4896	-2.905
NUP	orf19.6570	-2.91644
orf19.4301	orf19.4301	-2.93128
RHR2	orf19.5437	-2.93268
CDC6	orf19.5242	-2.93627
RPA12	orf19.2287	-2.94081
orf19.687	orf19.687	-2.94502
orf19.6886	orf19.6886	-2.94966
RRS1	orf19.6014	-2.95609
CTP1	orf19.5870	-2.9572
orf19.4161	orf19.4161	-2.96325
SMC3	orf19.262	-2.96724
FRE10	orf19.1415	-2.97271
orf19.4612	orf19.4612	-2.99441
ASE1	orf19.7377	-2.99856
ADE8	orf19.5789	-3.02883
CTA8	orf19.4775	-3.03338
KRR1	orf19.661	-3.03911
ELF1	orf19.7332	-3.04451
orf19.1473	orf19.1473	-3.05258
orf19.708	orf19.708	-3.05327
SMC1	orf19.4367	-3.0554
ECM1	orf19.5299	-3.05583
PRN4	orf19.2461	-3.06603
orf19.4793	orf19.4793	-3.07274
orf19.95	orf19.95	-3.07399
PLB4.5	orf19.1442	-3.07515
MCM3	orf19.1901	-3.08603
orf19.2371	orf19.2371	-3.09487
NRP1	orf19.5071	-3.10012
PRI2	orf19.2885	-3.11153
orf19.5628	orf19.5628	-3.12104
orf19.4665	orf19.4665	-3.13982
orf19.2452	orf19.2452	-3.14199
CRZ2	orf19.2356	-3.16463
orf19.2372	orf19.2372	-3.16628
MAK16	orf19.5500	-3.17296
MPS1	orf19.7293	-3.1799
orf19.6705	orf19.6705	-3.19984
OGG1	orf19.7190	-3.20999
DUR3	orf19.781	-3.21007
RME1	orf19.4438	-3.21286
orf19.1113	orf19.1113	-3.23025
orf19.5103	orf19.5103	-3.24059
orf19.4492	orf19.4492	-3.24205
orf19.3897	orf19.3897	-3.24338
orf19.4069	orf19.4069	-3.24907
TPO4	orf19.473	-3.28798
orf19.2314	orf19.2314	-3.29939
REI1	orf19.59	-3.31386
orf19.6976	orf19.6976	-3.3262
orf19.5051	orf19.5051	-3.3265
ALS4	orf19.4555	-3.33603
ENP1	orf19.5507	-3.34588
ALS2	orf19.1097	-3.3588
orf19.1167	orf19.1167	-3.36267
FTR1	orf19.7219	-3.38352
orf19.4835	orf19.4835	-3.41455
orf19.6077	orf19.6077	-3.42866
orf19.1757	orf19.1757	-3.43108
DPB2	orf19.7564	-3.45092
PHO84	orf19.655	-3.45613
ARO3	orf19.1517	-3.4595
orf19.5905	orf19.5905	-3.49867
NRM1	orf19.6022	-3.50092
CLG1	orf19.6146	-3.51737
orf19.1258	orf19.1258	-3.53282
PGA53	orf19.4651	-3.53631
HAP3	orf19.4647	-3.55154
CHA1	orf19.1996	-3.55702
WSC4	orf19.7251	-3.55763
orf19.4889	orf19.4889	-3.59054
GPD1	orf19.1756	-3.59078
MEA1	orf19.5919	-3.60606
orf19.21	orf19.21	-3.62294
MCD1	orf19.7634	-3.62535
PCL2	orf19.403	-3.65837
SUL2	orf19.2738	-3.68997
POP3	orf19.7657	-3.69702
TRY3	orf19.1971	-3.70477
orf19.5020	orf19.5020	-3.70907
SOD5	orf19.2060	-3.75898
NOP15	orf19.7050	-3.77665
MAE1	orf19.3419	-3.8243
LTV1	orf19.7650	-3.89117
PGA32	orf19.6784	-3.89721
CAN3	orf19.84	-3.91456
THR1	orf19.923	-3.93324
HWP1	orf19.1321	-3.94808
orf19.1697	orf19.1697	-3.96631
AAH1	orf19.2251	-3.99759
MET1	orf19.5811	-4.05075
HCM1	orf19.4853	-4.06611
orf19.389	orf19.389	-4.10969
orf19.7553	orf19.7553	-4.11257
SRD1	orf19.1510	-4.12655
orf19.1351	orf19.1351	-4.17863
AAT22	orf19.4669	-4.21403
orf19.1447	orf19.1447	-4.26451
OYE23	orf19.3433	-4.26662
orf19.3406	orf19.3406	-4.2773
orf19.1318	orf19.1318	-4.27812
GCV2	orf19.385	-4.34472
orf19.5842	orf19.5842	-4.41852
TPO3	orf19.4737	-4.4281
SUT1	orf19.4342	-4.70007
orf19.2246	orf19.2246	-4.70287
GIT1	orf19.34	-4.73838
YMC1	orf19.4447	-4.82565
PHO100	orf19.4424	-4.83147
ROB1	orf19.4998	-4.8712
FCY2	orf19.333	-4.91056
orf19.177	orf19.177	-5.0482
ALP1	orf19.2337	-5.12257
SNG3	orf19.1333	-5.14375
NAT4	orf19.4664	-5.15082
orf19.8278	orf19.8278	-5.20743
orf19.7098	orf19.7098	-5.26179
ARO10	orf19.1847	-5.35744
FET34	orf19.4215	-5.45616
orf19.6222.1	orf19.6222.1	-5.5248
GAP4	orf19.4456	-5.60412
CRP1	orf19.4784	-5.61177
orf19.5136	orf19.5136	-5.70325
PHO4	orf19.1253	-5.73331
GPX2	orf19.85	-5.75569
SEO1	orf19.700	-5.80133
EBP1	orf19.125	-6.03513
RCH1	orf19.5663	-6.14485
orf19.6679	orf19.6679	-6.20185
SAM4	orf19.386	-6.92481
orf19.4749	orf19.4749	-7.07622
CFL2	orf19.1264	-7.41675
SYG1	orf19.768	-8.58413
orf19.6636	orf19.6636	-9.27074
orf19.3448	orf19.3448	-9.77439
NAG3	orf19.2158	-10.2087
orf19.6949	orf19.6949	-11.4557
OPT7	orf19.5673	-12.0614
orf19.2633.1	orf19.2633.1	-14.3939
orf19.6688	orf19.6688	-15.5144
PLB1	orf19.689	-18.2098
orf19.3475	orf19.3475	-20.9379
PGA26	orf19.2475	-38.188
IHD1	orf19.5760	-65.4324

## Sheet: Candida_drug_treatment.gmt
Gene list name	Pubmed data	Genes in gene list (orf19.xxx)
FR59_15min_dn	27045868 | FR59 treated cells	3117	1354	34	6595	4211	5334	5616	7071	3940	4450.1	1207	1847	4690	3537	3419	5079	2274	5316	5451	2839	11	1136	4067	1124	2838	756	1171	6816	3049	6248	6910	1587	6909	1664	3895	552	1187	2846	2333	1774	2813	2905	2958	3508	1935	4975	3315	893
FR59_15min_up	27045868 | FR59 treated cells	1833	3275	4739	3644	2847	5206	1806	4190	3564	2167	3303	5302	2575	6041	4721	59	1642	4517	5066	3540	1708	1868	4896	3665	4932	6828	6627	5097	2601	568	3477	7384	5071	2287	3630	851	4268	5735.3	661	7107	2309	3923	1578	4963	5049	6662	1388	1742
FR59_45min_dn	27045868 | FR59 treated cells	7637	7568	4279	3888.2	4618	1857	2525	5303	2846	3358	6083	5591	6010	7451	4777	5308	1530	6118	7498	1332	3432	2333	28	5063	2704	2751	7446	1461	5145	2165	1171	4057	1747	6832	410.3	1333	4997	4975	6636	2253	3263	3337	4735	1167	6315	6119	4337	5211
FR59_45min_up	27045868 | FR59 treated cells	5958	7585	23	4531	1438	7042	4505	1027	2726	5785	5975	6817	5542	5716	5842	5585	4907	1430	5290	4886	1783	822	6000	5257	5312	3378	4189	7336	1887	3188	93	345	5673	2231	6660	695	344	2754	4946	4478	24	3375	2337	2248	5242	6026	3104	2431
Milbe_up	23208712 | Mylbemycin treated cells	6881	1252	847	3707	5867	6494	3548.1	4339	795	589	1949	6324	3077	391	6063	4540	7571	5337	6059	473	7148	4175	7127	4003	5986	889	5215	3699	2652	761	5174	814	2402	7313	5145	6930	2108	2062	250	5200	3861	1942	5938	4993	3409	756	2082	5544
Milbe_dn	23208712 | Mylbemycin treated cells	3618	3363	6863	2895	6538	1822	4353	2695	4290	3038	2277	6729	4233	7324	567	5089	7492	3642	5559	844	6173	6422	1451	4266	2270	3623	260	5764	1926	1418	2717	6345	6314	4024	2843	5124	7218	1760	2174	6237	3974	1459	7089	2937	1161	1442	689	5901
Fluphenazine294_dn	unpublished	7094	2158	5760	3905	4215	7219	3475	2735	34	270	2059	1122	700	4424	4749	2945	7231	4273	1958	3432	3109	7050	5500	386	7197	2251	3088	2452	4805	1581	5507	4456	2090	414	2917	2505	2451	1415	4793	5959	6998	7107	6679	2314	5596	6236	661	3159
Fluphenazine294_up	unpublished	5290	1430	5958	3548.1	4476	4477	7310	7284	4082	4216	1048	6000	1438	2344	2296	3131	1862	6660	4531	246	7214	3369	4886	2645	2531	3499	4980	3932	2481	3828	7283	2849	4976	2959.1	2896	2897	6311	2768	1449	675	1027	6844	1395	2724	2125	6928	5250	3770
Benomyl_up	15273122 | Benomyl-treated cells | upregulated genes	2803	125	3433	251	3131	4309	3139	113	1048	5604	1149	3612	2285	847	3121	7306	3122	6898	2467	2396	4477	6059	3150	2693	2262	5741	1162	5517	629	5933	5759	747	1938	7611	7469	2244	2461	7531	2770.1	5485	1964	2033	513	4506	86	7654	6586	6036
Benomyl_dn	15273122 | Benomyl-treated cells | downregulated genes	4498	6259	2383	1202	246	3431.2	5806	6874	2602	5315	2384	539	4211	3655	385	3539	7002	4674.1	2374	5982	5437	1631	3726	5750	1976	4464	6025	6882	2261	1668	3833	812	7219	6636	6706	2274	4896	7231	4631	6848	5641	7091	4066	4777	1357.1	7387	1970	4281
Curcumin_up	24145527 | Curcumin-dependent genes	2765	1222	1595	801	2778	2221	3053	2994.1	823	5927	7150	3014	2006.1	711	6804	3325.3	4931.1	5516	1287	1733	7043.1	903	2992	2512	4623.3	2747	2877	2179.2	2831	1470	6000	2013	4189	4375.1	829	1770	5558	1052	4632	7085	3003.1	682	1105.2	6286.2	687.1	1054	2329.1	7304
Curcumin_dn	24145527 | Curcumin-dependent genes	6270	5231	5210	7072	624	6864	3968	3274	614	4214	5371	4336	1634	422	3817	6205	7537	374	4284	5166	5207	3547	3501	4858	5741	3569	3978	5206	4222	3825	6248	6675	3494	3788	5172	4195	5555	3438	7245	5222	6171	6407	7102	3361	602	510	7330	2422
Ketoconazole_dn	20870877 | Downregulated genes by ketoconazole	5207	915	3396	6902	7405	5628	3393	1448	7382	4148	5818	6702	2435	2875	1756	5660.1	4815	968	1034	1306	7218	4447	5801	5103	7569	7161	4784	1027	5789	3870	7322	3888	6417	3810	5232	1839	7580	2489	18	7069	7236	1164	3649	4444	3696	5360	1802	7459
Ketoconazole_up	20870877 | Upregulated genes by ketoconazole	4082	4682	7504	7585	4335	24	3668	1631	5634	1691	4527	7566	7296	2809	2959.1	3548.1	6311	1288	3733	1344	3670	3931	4706	4476	699	7359	4477	3932	7350	1069	4255	4384	7434	7221	6844	4551	5069	2125	6595	6840	767	3672	5799	6169	1586	4591	5379	6143
Ciclopirox_dn	15814599 | Upregulated | 0.24 mg_L ciclopirox olamine | 3h.	3775	5864	2593	3737	1823	6140	3646	6079	6078	3522	7111.1	6139	1585
Ciclopirox_up	15814599 | Upregulated | 0.24 mg_L ciclopirox olamine | 3h.	2770.1	4833	4527	822	5193	1206	2062	6844	5791	4082	6854	2066.1	7498	7219	6877	1779	3859	2179	2344	5636	6000	6322	5801	655	7231	1774	7310	5635	2396	2021	5079	6070	5653	1172	5674	408
Farnesol_dn	17583896 | Downregulated genes in medium with Farnesol, 3 days.	964	2538	5035	2534	6512	5902	5445	1712	1713	2771	1254	2389	5873	4616	5367	6517	2288	505	1623	5544	7295	2771	5007	6860	7585	1053	689	6594	1978	2360	1254	1816	2355	5902	469	4304	6814	505	1623	1470	4468	4022	4040	5645	4525	1065	6515	7637
Farnesol_up	17583896 | Upregulated genes in medium with Farnesol, 3 days.	7483	2901	2752	164	2454	7327	4211	367	227	1416	2785	6374	6979	3455	3422	1395	4767	584	238	4775	6933	3256	5995
Tac1_dn	17905926 | Downregulated | tac1 knockout 3188	6713	7020	2791	577	7214	5285	2285	2244	7319	3047	7166	86	868	2531	4898	1862	5257	3190	3131	2896	320	3644	4056	4438	1027	2169	6445	1149	7310	6586	2613	7284	5686	2568	2849	4246	2344	4531	6000	3160	3548.1	4216	23	5958	2693	1974	2959.1	2646
Tac1_up	17905926 | Upregulated | tac1 knockout 689	4215	2060	6073	1691	2475	2451	1847	5760	3475	1030	2020	4813	5061	657	5806	6090	7384	7011	3532	4093	1833	3870	2489	4447	7062	6317	2183	6047	3138
Upc2_dn	20870877 | Downregulated genes in a upc2 knockout	5760	2018	6229	3066	1047	2397.3	3303	2115	3539	7657	1598	1388	1601	7170	4191	822	6817	3220	2017	2232	5067	5566	4045	706	7188	2158	3564	2547	4532	4889	1966	5444	5356	2183	7048.1	7050	6749	6730	3477	2309.2	518	5433	1772	2489	813	107	2735	6784
Upc2_G648D_dn	18487346 | Downregulated | Activated Upc2p mutant 7478	6295	946	5025	2309	2798	4133	3846	7085	1544	3724
Upc2_G648D_up	18487346 | Upregulated | Activated Upc2p mutant	5604	4082	1563	406	1598	2909	3240	5535	4802	3733	156	2672	7329	2652	5635	2062	4688	2653	7357	5799	5674	7456	4013	1865	3737	1964	1691	391	1800	6219	7221	496
Upc2_up	20870877 | upregulated genes in a upc2 knockout	4082	7585	24	7296	4706	5290	1430	6420	2125	7469	3932	4527	4716	270	4477	342	3668	3740	111	3829	3369	1586	2887	5797	6595	2886	4255	7359	6554	3770	2959.1	263.1	2726	6840	4450.1	6514	246	3672	4183	4077	2030	7434	4135	3839	4630	5614	742	4476
HU2h_dn	16091036 | Downregulated 2h following treatment with hydroxyurea	100	1034	1051	1052	1061	1067	1117	1155	1167	1187	1193	1234	1353	1354	1357	1365	1408	1562	1593	1604	1652	1653	1691	1756	1802	1853	1862	1868	1996	2107.1	2108	2173	2248	2251	2261	2309.2	2360	2371	2375	2425	2436	245	2454	2608	2613	2655	2659	2670
HU2h_up	16091036 | Upregulated 2h following treatment with hydroxyurea	1050	1080	113	1192	120	125	1300	1438	1449	1493	1767	1801	183	1900	195	1979	2039	2057	2060	2125	2165	2199	2204.2	2224	2241	2257	2262	233.1	2396	2415	2463	2475	251	2686	2693	272	2724	2769	2843	2891	2919	2926	2942	2947	3057	3089	3093	310
HU6h_dn	16091036 | Downregulated 6h following treatment with hydroxyurea	1042	1051	1065	1164	118	1199	1305	1335	1357	1435	1555	1569	1578	1636	1690	1700	171	1748	1815	1839	1886	1964	198	1996	2115	2138	2183	2250	2268	2309.2	236	2360	2454	2584	2618	2917	3002	3003.1	3066	3099	3249	327	3324	3334	3341	3490	3599	3689
HU6h_up	16091036 | Upregulated 6h following treatment with hydroxyurea	1048	1062	113	1136	1137	1153	1192	125	1258	13	1339	1389	1408	1482	1493	1513	1514	1544	1564	1597	1608	1623	1631	1691	1702	1704	1715	1720	1764	1801	1830	1834	1950	1974	1975	2029	2030	2032	2046	2047	2048	2060	2076	2079	2156	2165	2175	2202
XSA_dn	12686601 | Downregulated | Oxydative Shock 6192	4000	379	7154	5607	4769	7599	5205	1566	1855	6791	500	2020	3148	4325	4765	2475	477	5039	5507	7307	2934	4492	6355	1026	3522	2236	3001	1964	3478	1354	2877	6264.3	4375	2170	2314	1772	2942	3974	3707	227	7546	6886	6766	4933	3304	1963	5334	1902
XSA_up	12686601 | Upregulated | Oxydative Shock	251	4273	3531	2693	1100	6554	359	2926	1149	4653	847	3919	2165	5704	4507	3121	3537	1237	1406	1777	1167	6525	4337	1162	3122	2769	5845	2028	2467	2262	2990	2480.1	113	5258	2633	3131	2919	2948	334	5877	1871	4956	3639	3539	7611	2446	2989	5211
XSB_dn	1356608 | Downregulated | Oxydative Shock	1054	1059	107	1093	1105.2	1159	1170	1172	1217	122	1222	1232	1233	1244	1253	1265	1280	1287	1298	1308	131.2	1334	1335	1367	1368	1397	1426	1442	1453	1478	1507	1522	1533	1566	1569	1573	1578	1597	1600	1631	1633	1643	1646	1662	1663	1665	1675	1680
XSB_up	1356608 | Upregulated | Oxydative Shock	1034	1067	1069	1077	1078	113	1130	1149	1151	1162	1163	1167	1187	1189	1190	1193	1201	1235	1237	125	1252	1275	1285	13	1314	1325	1331	1340	1352	1353	136	1363	137	1375	1381	1387	1433	1477	1584	1585	1604	1623	1756	1763	1788	1799	1800	1802
6NDA_up	22430960 | Upregulation by acetylenic acid	1048	7504	320	4476	2724	535	2344	5113	2241	23	3051	7585	4077	6000	4477	3249	2515	5431	4819	7166	4128	5759	5295	1287	4818	5775.3	771	3672	2726	4432	689	909	1301	6489	4504	7306	4155.12	5683	3250	181	6068	2768	1945	3544	6229	7441	1783	251
6NDA_dn	22430960 | Downregulation by acetylenic acid	2232	3465	5904	4447	5838	4013	1700	4193.1	3341	687.1	3942.1	5225.2	5982	4632	6253	2864.1	6085	5809	667.1	2994	6415.1	2560	3789	3222	5466	7217	4616	2329.1	1601	6689	5408	6286.2	3690.2	6265	7278	2309.2	4623.3	7297	3572.3	3334	3415.1	18	6265.1	3752	5094	3354	6975	5719
Rapamycin_dn	19197361| Genes regulated by rapamycin in YEPD	4093	3478	3990	2847	2998	809	7424	4204	7485	1545	6213	5160	3419	2798	6623	6973	4479	322	6911	2259	4121	7345	6391	7320	2899	3573	6156	4105	3545	5973	2020	1868	5812	3810	6090	6676	4099	2917	7011	5906	7664	5437	6540	4587	2803	7050	508	4827
Rapamycin_up	19197361| Genes regulated by rapamycin in YEPD	6249	6993	2602	5672	111	1847	4531	97	7029	2065	3121	2946	3418	4135	2003	539	7566	3120	6656	7306	1783	5197	4940	1628	304	2686	7100	5338	5170	2942	6948	2072	5759	3591	5100	1358	1357	2192	1275
Sampagine_up	18156292 | sampangine treated cells	2048	7187	822	6898	251	717	3656	5025	2262	7325	2524	7203	828	3797	863	5161	6402	1662	2754	5673	4018	5645	3367	3297	4932	6047	7331	7042	7019	2275	1896	3559	7577	5759	6565	397	6420	4739	6183	3205	7012	585	755	4190	7485	1485	6136	10252
Sampagine_dn	18156292 | sampangine treated cells	1857	3731	797	5293	1108	3591	2179	6899	5294	6985	276	4853	907	3142	6586	3249	6570	1168	1631	781	4802	4966	5660	6993	7585	6073	3121	4556	2602	2591	2593	5672	2397	5636
Compound13_up	22574132 |Identification and Characterization of Antifungal Compounds Biofilms	7514	6139	3131	3646	4506	670.2	3419	6725	4342	6724	5877	1517	822	3672	4674.1	4551	361	4393	93	4450.1	1847	5604	7306	6229	251	113	6387	94	7077	7111.1	3733	4476	6724.1	4450	376	3675	882	2244	7481	944	4921.1	2270	2446	2396	4936.1	272	847	5722
Compound13_dn	22574132 |Identification and Characterization of Antifungal Compounds Biofilms	5615	780	489	1563	5632	6202	550	1334	4215	5645	7017	4982	2286	4099	6881	4031	3048	2540	6536	5306	2966	6755	5006	4044	4000	15	4608	7484	6937	3740	2107	1667.1	5742	1345	897	3678	2227	4827	4255	993	1598	3915	1855	1935	1930	2768	1351	4287
Compound33_up	22574132 |Identification and Characterization of Antifungal Compounds Biofilms	4773	4342	409	670.2	7313	3934	7314	4393	7384	1517	3646	3733	508	1566	1280	3548.1	4921.1	3672	6385	2385	6725	2990	7514	4941	4870	6126	1486	3419	3388	5877	3710	7422	4450	4093	7011	3669	4591	4551	6192	1363	6632	1687	7062	5850	2192	6724	2654	7534
Compound33_dn	22574132 |Identification and Characterization of Antifungal Compounds Biofilms	487	5860	113	2285	1763	5785	3234	2462	6898	2467	689	1162	2633.1	2074	5674	3537	3905	720	2461	5025	1167	5179	1237	321	5759	5770	1027	909	946	3122	344	2419	4653	2463	5517	2165	3639	1126	2369.1	1048	3971	4474	3278	1496	1149	1125	633	2738
Ampho_up	15917516 | Genome-wide expression profiling of the response to azole, polyene, echinocandin, and pyrimidine antifungal agents in Candida albicans	822	2552	6249	638	1770	3707	6402	6385	1117	4495	4082	1167	1774	4773	740	3988	1480	6202	5170	5894	3656	4526	6877	675	637	4016	2871	1585	2553	4952	4438	6208	2947	6229	4099	7201	5893	3340	7187	2707.1	4393	4673	2738	2344	6047	5025	2954
Ampho_dn	15917516 | Genome-wide expression profiling of the response to azole, polyene, echinocandin, and pyrimidine antifungal agents in Candida albicans	3646	5636	767	5674	85	3895	2397	6139	1059	1061	3117	1854	5801	6924	1263	3475	4631	7446	4211	2937	288	7043.1	1930	7312	7466	6791	4802	5591	7219	3690.2	5063	5949	7459	3732	6176	4909.1	411	6034	6312	7231	6541	1264	4623.3	979	3554	908	5073	1789.1
Ketoconazole2_up	15917516 | Genome-wide expression profiling of the response to azole, polyene, echinocandin, and pyrimidine antifungal agents in Candida albicans	7387	4082	822	2552	1770	6249	638	5958	1117	1167	6202	6877	6000	6208	4773	3707	5894	1774	2344	3682	740	4673	379	24	4526	6385	4495	3988	6073	1480	3656	675	7339	2553	6165	7676
Ketoconazole2_dn	15917516 | Genome-wide expression profiling of the response to azole, polyene, echinocandin, and pyrimidine antifungal agents in Candida albicans	3646	85	3895	1059	1061	1854	6924	3475	4211	1930	6791	7459	411	1789.1	3210	3115	1034	508	2452	2098	578	1039
Caspo1_up	15917516 | Genome-wide expression profiling of the response to azole, polyene, echinocandin, and pyrimidine antifungal agents in Candida albicans	2738	7387	4082	5958	6000	3690.2	1891	1891	6385	3117	1591	5864	4899	3854	23	3651	2515	3672	24	1680	930	6319	4947	6853.3	6854	2849	4631	1149	2672	4527	5894	2344	7676	542	5927	2659	3682	7436	3829	5542	3732	4826	922	2767	1471	6791	4077	2706
Caspo1_dn	15917516 | Genome-wide expression profiling of the response to azole, polyene, echinocandin, and pyrimidine antifungal agents in Candida albicans	3646	1930	2452	2989	2607	3669	578	1915
5_Fluorocytosine_up	15917516 | Genome-wide expression profiling of the response to azole, polyene, echinocandin, and pyrimidine antifungal agents in Candida albicans	2738	4082	5958	6000	3690.2	1891	1891	6385	3117	1591	5864	4899	3854	23	3651	2515	3672	24	1680	6319	4947	2060	2849	1149	2672	5894	2344	7676	542	5927	1789	2844	2659	6420	7436	3829	1606	5542	4826	5012	1191	7404	2959.1	2767	1471	6791	4524	2706
5_Fluorocytosine_dn	15917516 | Genome-wide expression profiling of the response to azole, polyene, echinocandin, and pyrimidine antifungal agents in Candida albicans	4715	2994	3789	7297	2988	1414	1358	493	2607	411	6073	386	4177	1986	2951	2283	4506	3001	3669	1559	1756	2989	7231	7219	198	4211	5801
Malachite_up	22006003 | In Vitro Effect of Malachite Green on Candida albicans	2107.1	5437	2877	1868	1862	2877	3997	7284	5525	1868	3967	3997	4618	1816	6745	5525	5437	4716	3160	2762	4618	3575	3575	6540	1862	3053	2762	3982	3160	3967	1098	2261	1290	3998	2048	1816	508	2371	6882	1257	6816	2584	3548.1	6816	6814	3998	251	88
Malachite_dn	22006003 | In Vitro Effect of Malachite Green on Candida albicans	2917	3962	5010	3962	2644	969	4870	2859	4885	4311	2644	7051	5806	665	172	1467	4492	7062	7219	3646	6140
Progesterone_up	17993571| responses of Pathogenic and Nonpathogenic Yeast Species to Steroids | Progesterone treatment 30 min 10-4	6000	7585	5958	5741	4716	5645	4980	251	3160	1816	2568	4618	93	7350	4309	2693	23	5713	4076	3997	979	2531	4477	2244	6554	7466	4099	1896	1065	5313	946	5025	789	2525	4056	5117	1770	903	2028	6402	6928	2340	6515	2551	6059	5811	6771	3682
Progesterone_dn	17993571| responses of Pathogenic and Nonpathogenic Yeast Species to Steroids | Progesterone treatment 30 min 10-4	2270	2286	4211	4447	2876	7502	2020	7219	7231	386	6090	1691	2170	3448	1442	3419	5806
Fluconazole_up	25182640 | Fluconazole treated SC5314 10 Ág/ml 6h,	7094	1932	1766	3499	4527	4335	4476	670.2	4682	4527	1438	4527	6420	4384	5741	6084	7111.1	7056	7111.1	3668	5741	7111.1	3499	4505	6311	4873	670.2	2247	3668	4384	3668	4527	3668	3923	2809	4384	4551	4682	3908	2060	7093	629	629	1438	4773	1655	5565	7434
Flucoanzole_dn	25182640 | Fluconazole treated SC5314 10 Ág/ml 6h,	4669	7484	7484	3870	5789	5789	2187	2187	2337	2337	5745	5745	5736	7414	4774	3591	2849	2849	1986	1517	1517	6399	6399	5615	5615	3230	6237	6237	6948	6948	4192	4192	390	390	5487	6010	6010	3761	5242	7586	7586	2637	2686	5870	5870	3252	244	5628
Mannichketone_up	23646117 | Antifungal Activity of Fused Mannich Ketones Triggers an Oxidative Stress Response and Is Cap1-Dependent in Candida albicans | Compound 2 30 min	113	3131	5604	3139	2285	251	5285	3443	1149	2262	6898	3121	7042	1763	5286	2396	5517	7306	847	1340	1237	3150	7531	720	2693	1048	1868	3234	3122	4309	238	1167	1162	7611	6586	4980	2500	2624	6059	6844	2461	4449	2769	1421	2244	2870	2531	1027
Mannichketone_dn	23646117 | Antifungal Activity of Fused Mannich Ketones Triggers an Oxidative Stress Response and Is Cap1-Dependent in Candida albicans | Compound 2 30 min	1932	2158	1264	1442	3040	5806	7503	7504	6073	5557	1344	2059	4657	7466	1263	171	3684	5949	4279	6317	5066	3338	6922	5753	6983	5061	4814	1890	5063	3358	6874	1306	4143	1860	2251	1224	979	5550	7442	5722
Fludioxonil_up	22918865 | Fludioxonil treated cells 20 mg_ml fludioxonil 30 min	6484	7042	5302	6486	5290	5785	7284	3365	5288	3988	86	1438	3499	822	3442	4737	4682	23	2726	5307	5079	6487	4505	3684	6000	5191	2021	3207	2706	6220.4	2772	7085	344	5466	7404	6274	4853	1700	6660	403	2107.1	3287	3048	638	1152	4216	909	4093
Fludioxonil_dn	22918865 | Fludioxonil treated cells 20 mg_ml fludioxonil 30 min	756	7609	2833	1321	1327	6200	4749	6390	176	6249	2475	3374	5760	4936.1	2499	3852	7356	3448	5465	446.1	4975	1529	699	700	2512	3439	1691	1122	5431	4847	5520	4982	1702	4590	6781	342	5915	4972	1005	5843	1505	3643	3512	7305	85	6196	862	9
AMTM_dn	21251230 | 2-Amino-nonyl-6-methoxyl-tetralin muriate (2-AMTM9 activity against Candida albicans | 3 microg_ml 6h	5437	3967	5267	2877	585	5964.2	6540	7218	4581	5305	4618	3278	6745	1067	688	6975	125	3575	2992	3003.1	395	6002	3656	3942.1	7586	1743	6265	2309.2	3755	3415.1	5927	6264.4	838.1	4632	6541	3334	6785	2852	3354	2329.1	6375	903	2275	3465	5996.1	2382	827.1	542
AMTM_up	21251230 | 2-Amino-nonyl-6-methoxyl-tetralin muriate (2-AMTM9 activity against Candida albicans | 3 microg_ml 6h	2990	6026	4505	4515	5302	677	4688	2706	1631	5216	86	5215	3732	6459	7517	6953	6445	7672	260	5178	2608	4077	215	5645	6443	1598	3682	2458	6091	3105	1149	2929	3412	4772	5379	2622	7434	1704	1945	1591	1397	5257	2108	2248	687.1	6838	424	4150
GlcNac_up	20675577 | N-acetylglucosamine (GlcNAc) 5 mM exposed cells vs glucose	2156	2157	3672	2154	5392	1066	3374	2833	5542	3670	3675	1321	4255	6202	2457	5575	5585	1124	6028	1120	5760	4527	2036	701	2355	1816	1978	3674	4975	6837	4590	3448	1327	4737	3384	1702	2125	3829	7561	7667	5193	6021	1822	473	1358	2948	7568	6363
GlcNac_dn	20675577 | N-acetylglucosamine (GlcNAc) 5 mM exposed cells vs glucose	2023	1264	3618	4335	97	5437	2762	5169	2877	254	4941	5612	1172	1258	655	1263	2179	3869	3152	691	5673	4679	2602	3684	220	5806	1614	4599	4063	5025	2308	868	6530	2204	6073	5032	111	4900	5604	255	1206	411	1224	2681	4090	4215	4211	5338
Acetate_up	18653474 | Weak Acid_induced Stress Response Acetic acid 300 mM	822	2462	2369.1	2467	3988	2073	909	4784	7227	5673	7225	5306	7550	4584	7085	69	2427	3664	4393	1363	3369	5282	6420	6557	4526	5069	3712	3318	6249	2192	711	6117	3672	4907	3713	1069	341	6248	1911	6527	3433	3448	740	6660	7053	2069	1277	6387
Acetate_dn	18653474 | Weak Acid_induced Stress Response Acetic acid 300 mM	7196	7284	3423	88	2937	5243	1517	2631	1789.1	3481	491	5505	5877	5843	2422	6345	1832	5870	3099	3350	6294	7193	3646	3159	5126	4177	7534	7310	4335	1578	6632	5225.2	3207	1199	922	2602	4261	6710
Caspo2_up	16552442 | Caspofungin-treated cells 0.125 microg_ml 30 min	7586	4910	3893	9987	1507	4211	6008	5664	2496	12211	4456	5267	3895	3618	5487	9988	9097	3629	6119	6578	5360	9534	655	2185	3962	4381	5208	6124	3478	7769	5753	5832	3874	6007	813	6989	172	5759	2942	3040	7593	5106	4093	3553	8537	6141
Caspo2_dn	16552442 | Caspofungin-treated cells 0.125 microg_ml 30 min	4082	8292	711	753	2061	6595	11225	3932	7350	3282	7330	6840	13071	5741	246	6877	6928	7329	6920	7054	7445	7339	4255	5459	5302	5995	2190	9467	7504	7359	4043	3127	6864	3615	5437	12512	1727	3548.1	6420	1618	11659	6101	7456	2706	951	7531	5799	4377
Sesamol_up	27392701| Mechanistic insights into the mode of action of anticandidal sesamol | 552 microg_ml	5078	2124	3438	4980	3548.1	4283	5912	659	5299	271	1638	1656	3366	6500	5295	424	2178.1	1395	598	7269	6507	4072	744	6650	7676	2498	2501	7193	6637	6166	7596	6568	4847	3571	4526	3612	2765	3435	756	4867	2170	4759	3600	4674.1	2613	57	1763	6271
Sesamol_dn	27392701| Mechanistic insights into the mode of action of anticandidal sesamol | 552 microg_ml	4844	5020	5112	4892	4105	6659	1699	6551	4583	473	7179	292	1977	3517	3226	5064.1	2600	4510	4738	4945	6987	4118	4233	5720	1276	2385	2998	2192	4866	6601	3040	3040	4335	2528	2837	3956	1619	1314	6734	837	1458	2800	7361	980	4889	183	1626	6470
Pterostibilene_dn	unpublished | GSE43690	993	984	946	922	922	922	90	9	88	815	809	797	79	767	7610	7586	7498	7424	7411	7398	7380	7323	7312	7297	7296	7221	7104	7093	7079	699	6920	691	6902	6899	6864	6766	6741	6675	6659	6570	657	6536	6500	6487	633	6315	6240	6119
Pterostibilene_up	unpublished | GSE43690	95	93	926	893	882	854	822	7676	7634	7561	7557	7531	7517	7447	7436	732	7306	7232	7186	7173	712	7085	708	7042	7029	7017	6948	6874	6684	668	6660	664	663	660	6595	658	6513	6389	6387	6247	6227	6208	610	6091	6081	6053	5992	5958
[truncated: 949 more columns]
