# Supplementary material for: Identification and Mode of Action of a Plant Natural Product Targeting Human Fungal Pathogens
Source: Antimicrob Agents Chemother. 2017 Aug 24;61(9):e00829-17. doi: 10.1128/AAC.00829-17 (PMC5571344; doi:10.1128/AAC.00829-17)
Supplement: Supplemental material [file AAC.00829-17_zac009176507sd4.xlsx]

## Sheet: INDEL_ORF
Filtered INDELS identified in tomatidine-resistant isolates					(ORF, Read frequency > 50%)
Strain	Gene Name	Chromosome	Region	Reference	Allele	Frequency (%)	Amino acid change
R2	HIR1	chrII	211617	G	-	94.1176	"YBL008W_CDS":p.Gly657fs
R2	Unknown	chrII	294164	A	-	95.5224	"YBR027C_CDS":p.Tyr65fs
R2	ISW1	chrII	711387	T	-	86.5672	"YBR245C_CDS":p.Lys51fs
R2	Dubious	chrII	784825	A	-	71.6981	"YBR292C_CDS":p.Gln84fs
R2	Putative protein	chrIII	151626	G	-	100	"YCR018C-A_CDS":p.Phe79fs
R2	CRF1	chrIV	912342	A	-	88.2353	"YDR223W_CDS":p.Asn85fs
R2	VHT1	chrVII	618929	A	-	88.5714	"YGR065C_CDS":p.Phe310fs
R2	RRP46	chrVII	676342	T	-	59.2593	"YGR095C_CDS":p.Met1?
R2	Dubious	chrVIII	293076	A	-	80.7018	"YHR095W_CDS":p.Glu49fs
R2	Unknown	chrX	541855	T	-	87.5	"YJR056C_CDS":p.Lys216fs
R2	Unknown	chrXII	475960	A	-	94.1176	"YLR157W-D_CDS":p.Glu66fs
R2	Unknown	chrXII	475970	T	-	100	"YLR157W-D_CDS":p.Leu70fs
R2	Dubious	chrXII	732345	G	-	94.1176	"YLR302C_CDS":p.Thr70fs
R2	Dubious	chrXII	732342	G	-	94.1176	"YLR302C_CDS":p.Ser71fs
R2	KAR5	chrXIII	400919	A	-	88.3333	"YMR065W_CDS":p.Lys409fs
R2	MSH2	chrXV	150150^150151	-	C	55.5556	"YOL090W_CDS":p.Asp924fs
R2	MSH2	chrXV	150168	T	-	57.8947	"YOL090W_CDS":p.Glu930fs
R2	MSH2	chrXV	150176	C	-	65	"YOL090W_CDS":p.Ala932fs
R2	HIR2	chrXV	404122	T	-	88.1356	"YOR038C_CDS":p.Thr423fs
R2	HIS3	chrXV	722297^722298	-	C	94.7368	"YOR202W_CDS":p.Gly118fs
R2	HIS3	chrXV	722301^722302	-	A	61.1111	"YOR202W_CDS":p.Gly120fs
R2	HIS3	chrXV	722319^722320	-	G	83.3333	"YOR202W_CDS":p.Asp125fs
R2	HIS3	chrXV	722323^722324	-	A	91.6667	"YOR202W_CDS":p.Ala127fs
R2	HIS3	chrXV	722377^722378	-	T	83.3333	"YOR202W_CDS":p.Leu145fs
R2	HIS3	chrXV	722392^722393	-	T	78.9474	"YOR202W_CDS":p.Glu150fs
R2	HIS3	chrXV	722396^722397	-	C	80	"YOR202W_CDS":p.Lys151fs
R2	HIS3	chrXV	722408^722409	-	A	85	"YOR202W_CDS":p.Leu155fs
R2	HIS3	chrXV	722423^722424	-	C	100	"YOR202W_CDS":p.Ile160fs
R2	MUM3	chrXV	875966	A	-	80	"YOR298W_CDS":p.Asn127fs
R3.1	Dubious	chrIII	151626	G	-	100	"YCR018C-A_CDS":p.Phe79fs
R3.1	HIS3	chrXV	722423^722424	-	C	100	"YOR202W_CDS":p.Ile160fs
R3.1	UBP5	chrV	458203	T	-	98.5507	"YER144C_CDS":p.Lys674fs
R3.1	Putative protein	chrXII	475960	A	-	91.6667	"YLR157W-D_CDS":p.Glu66fs
R3.1	Putative protein	chrXII	475970	T	-	91.6667	"YLR157W-D_CDS":p.Leu70fs
R3.1	RTC2	chrII	537160	A	-	87.3016	"YBR147W_CDS":p.Lys198fs
R3.1	MSH3	chrIII	279451^279452	-	T	82.6087	"YCR092C_CDS":p.Ala124fs
R3.1	MUM3	chrXV	875966	A	-	79.6296	"YOR298W_CDS":p.Asn127fs
R3.1	Dubious	chrX	570600	T	-	73.1343	"YJR071W_CDS":p.Phe69fs
R3.1	YGR283C	chrVII	1059663^1059664	-	T	67.2727	"YGR283C_CDS":p.Asn126fs
R3.1	MSH2	chrXV	150192	A	-	66.6667	"YOL090W_CDS":p.Gln938fs
R3.1	Dubious	chrXII	550360^550361	-	A	63.0435	"YLR202C_CDS":p.Trp33fs
R3.1	HIS3	chrXV	722392^722393	-	T	61.5385	"YOR202W_CDS":p.Glu150fs
R3.1	HIS3	chrXV	722408^722409	-	A	58.8235	"YOR202W_CDS":p.Leu155fs
R3.1	MSH2	chrXV	150199	C	-	53.8462	"YOL090W_CDS":p.Leu940fs
R3.1	HOS4	chrIX	152965	A	-	53.7313	"YIL112W_CDS":p.Arg460fs
R3.2	Putative protein	chrXII	475960	A	-	100	"YLR157W-D_CDS":p.Glu66fs
R3.2	Putative protein	chrXII	475970	T	-	100	"YLR157W-D_CDS":p.Leu70fs
R3.2	Dubious	chrXII	732342	G	-	100	"YLR302C_CDS":p.Ser71fs
R3.2	Dubious	chrXII	732345	G	-	100	"YLR302C_CDS":p.Thr70fs
R3.2	HIS3	chrXV	722297^722298	-	C	100	"YOR202W_CDS":p.Gly118fs
R3.2	HIS3	chrXV	722423^722424	-	C	93.1034	"YOR202W_CDS":p.Ile160fs
R3.2	Dubious	chrIX	292281	T	-	92.5926	"YIL032C_CDS":p.Arg13fs
R3.2	RTC2	chrII	537160	A	-	92.1569	"YBR147W_CDS":p.Lys198fs
R3.2	Putative protein	chrIII	151626	G	-	90.9091	"YCR018C-A_CDS":p.Phe79fs
R3.2	RED1	chrXII	672431^672432	-	C	88.6792	"YLR263W_CDS":p.Asp701fs
R3.2	INP2	chrXIII	585754	T	-	84.8485	"YMR163C_CDS":p.Asn212fs
R3.2	HIS3	chrXV	722319^722320	-	G	81.8182	"YOR202W_CDS":p.Asp125fs
R3.2	HIS3	chrXV	722323^722324	-	A	81.8182	"YOR202W_CDS":p.Ala127fs
R3.2	ERP3	chrIV	423470	A	-	80.9524	"YDL018C_CDS":p.Leu14fs
R3.2	HIS3	chrXV	722301^722302	-	A	80	"YOR202W_CDS":p.Gly120fs
R3.2	Dubious	chrIV	770137	T	-	79.1667	"YDR157W_CDS":p.Ser73fs
R3.2	AIM9	chrV	320699	A	-	76.6667	"YER080W_CDS":p.Lys248fs
R3.2	MSH2	chrXV	150176	C	-	76.1905	"YOL090W_CDS":p.Ala932fs
R3.2	MSH2	chrXV	722408^722409	-	A	73.913	"YOR202W_CDS":p.Leu155fs
R3.2	MSH2	chrXV	150168	T	-	72.2222	"YOL090W_CDS":p.Glu930fs
R3.2	MSH2	chrXV	150150^150151	-	C	71.4286	"YOL090W_CDS":p.Asp924fs
R3.2	Dubious	chrIV	1108601	A	-	66.0377	"YDR320W-B_CDS":p.Arg45fs
R3.2	HIS3	chrXV	722377^722378	-	T	64.2857	"YOR202W_CDS":p.Leu145fs
R3.2	YSW1	chrII	539227	A	-	57.1429	"YBR148W_CDS":p.Lys455fs
R3.2	HIS3	chrXV	722392^722393	-	T	55.5556	"YOR202W_CDS":p.Glu150fs
R3.2	PDR5	chrXV	619904	C	-	50	"YOR153W_CDS":p.Ser22fs
R3.3	Putative protein	chrIII	151626	G	-	100	"YCR018C-A_CDS":p.Phe79fs
R3.3	Putative protein	chrXII	475970	T	-	100	"YLR157W-D_CDS":p.Leu70fs
R3.3	Dubious	chrXII	732342	G	-	100	"YLR302C_CDS":p.Ser71fs
R3.3	Dubious	chrXII	732345	G	-	100	"YLR302C_CDS":p.Thr70fs
R3.3	HIS3	chrXV	722423^722424	-	C	100	"YOR202W_CDS":p.Ile160fs
R3.3	SAL1	chrXIV	472670	A	-	97.8723	"YNL083W_CDS":p.Met434fs
R3.3	NTO1	chrXVI	633488	T	-	95.5882	"YPR031W_CDS":p.Phe660fs
R3.3	ACE2	chrXII	405154	T	-	95.3125	"YLR131C_CDS":p.Ser557fs
R3.3	UBP2	chrXV	555947	T	-	94.3396	"YOR124C_CDS":p.Asn899fs
R3.3	MSH2	chrXV	150176	C	-	92.3077	"YOL090W_CDS":p.Ala932fs
R3.3	RNH202	chrIV	1019385^1019386	-	G	89.0625	"YDR279W_CDS":p.Glu9fs
R3.3	Putative protein	chrXIII	337474	A	-	86.0759	"YMR030W-A_CDS":p.Val59fs
R3.3	PDR5	chrXV	624263^624264	-	C	84.6154	"YOR153W_CDS":p.Trp1475fs
R3.3	IFH1	chrXII	582855^582856	-	T	82.6667	"YLR223C_CDS":p.Arg879fs
R3.3	Dubious	chrXI	223176	A	-	80.7018	"YKL115C_CDS":p.Leu37fs
R3.3	HIS3	chrXV	722377^722378	-	T	76.9231	"YOR202W_CDS":p.Leu145fs
R3.3	MUM3	chrXV	875966	A	-	75	"YOR298W_CDS":p.Asn127fs
R3.3	HIS3	chrXV	722392^722393	-	T	70.5882	"YOR202W_CDS":p.Glu150fs
R3.3	HIS3	chrXV	722408^722409	-	A	61.9048	"YOR202W_CDS":p.Leu155fs
R3.3	HIS3	chrXV	722396^722397	-	C	61.1111	"YOR202W_CDS":p.Lys151fs
R3.3	MSH2	chrXV	147482^147483	-	C	60	"YOL090W_CDS":p.Arg35fs
R3.3	PDR5	chrXV	619904	C	-	60	"YOR153W_CDS":p.Ser22fs
R3.3	Dubious	chrIV	62173	T	-	58.4615	"YDL221W_CDS":p.Tyr58fs
R1	Putative	chrIII	151626	G	-	100	"YCR018C-A_CDS":p.Phe79fs
R1	Dubious	chrXII	732342	G	-	100	"YLR302C_CDS":p.Ser71fs
R1	Dubious	chrXII	732345	G	-	100	"YLR302C_CDS":p.Thr70fs
R1	RTC2	chrII	537160	A	-	96.8254	"YBR147W_CDS":p.Lys198fs
R1	TBS1	chrII	542039	A	-	88.4058	"YBR150C_CDS":p.Tyr819fs
R1	MUM3	chrXV	875966	A	-	77.7778	"YOR298W_CDS":p.Asn127fs
R1	MSH2	chrXV	150176	C	-	71.4286	"YOL090W_CDS":p.Ala932fs
R1	MSH2	chrXV	150168	T	-	63.6364	"YOL090W_CDS":p.Glu930fs
R1	Dubious	chrXII	550360^550361	-	A	61.3636	"YLR202C_CDS":p.Trp33fs
R1	Dubious	chrVII	167623	A	-	53.6585	"YGL177W_CDS":p.Glu28fs

## Sheet: SNV_ORF
Filtered SNVs identified in tomatidine-resistant isolates					(ORF, Read freqeuncy ≥ 90 % )
Strain	Gene Name	Chromosome	Region	Reference	Allele	Frequency (%)	Amino acid change
R2	POL4	chrIII	140525	T	C	100	"YCR014C_CDS":p.Lys137Glu
R2	Putative protein	chrIII	151612	G	T	100	"YCR018C-A_CDS":p.Ser84*
R2	Putative protein	chrIII	151622	C	T	100	"YCR018C-A_CDS":p.Asp81Asn
R2	Putative protein	chrXII	475943	G	T	100	"YLR157W-D_CDS":p.Met60Ile
R2	Putative protein	chrXII	475968	C	A	100	"YLR157W-D_CDS":p.Pro69Thr
R2	Putative protein	chrXII	475972	T	A	100	"YLR157W-D_CDS":p.Leu70*
R2	Dubious	chrXII	732370	A	T	100	"YLR302C_CDS":p.Trp62Arg
R2	RNH1	chrXIII	740480	C	A	100	"YMR234W_CDS":p.Pro72His
R2	NOB1	chrXV	430621	C	T	100	"YOR056C_CDS":p.Ala336Thr
R2	HIS3	chrXV	722328	T	G	100	"YOR202W_CDS":p.Leu128Arg
R2	HIS3	chrXV	722411	T	A	100	"YOR202W_CDS":p.Ser156Thr
R2	HIS3	chrXV	722421	T	A	100	"YOR202W_CDS":p.Met159Lys
R2	HIS3	chrXV	722425	C	G	100	"YOR202W_CDS":p.Ile160Met
R2	HIS3	chrXV	722427	C	G	100	"YOR202W_CDS":p.Pro161Arg
R2	HIS3	chrXV	722429	C	G	100	"YOR202W_CDS":p.His162Asp
R2	UME6	chrIV	867041	G	T	98.4375	"YDR207C_CDS":p.Pro161His
R2	ERG6	chrXIII	252596	C	T	97.1429	"YML008C_CDS":p.Gly132Asp
R2	SYT1	chrXVI	722410	G	A	96.7742	"YPR095C_CDS":p.Pro770Ser
R2	SSH4	chrXI	210641	G	T	96.7213	"YKL124W_CDS":p.Glu17*
R2	GDH2	chrIV	71958	T	C	96.2264	"YDL215C_CDS":p.Asp654Gly
R2	PXP1	chrV	119863	C	T	95.5882	"YEL020C_CDS":p.Cys146Tyr
R2	Dubious	chrXII	732340	C	A	94.1176	"YLR302C_CDS":p.Val72Phe
R2	LEU2	chrIII	92413	G	C	93.3333	"YCL018W_CDS":p.Ala364Pro
R2	LEU2	chrIII	92416	T	C	93.3333	"YCL018W_CDS":p.*365Gln
R2	FLO1	chrI	205313	A	G	90	"YAR050W_CDS":p.Ile637Met
R3.1	LEU2	chrIII	92413	G	C	100	"YCL018W_CDS":p.Ala364Pro
R3.1	LEU2	chrIII	92416	T	C	100	"YCL018W_CDS":p.*365Gln
R3.1	HKR1	chrIV	1308047	T	C	100	"YDR420W_CDS":p.Val594Ala
R3.1	ERG6	chrXIII	252245	T	C	100	"YML008C_CDS":p.Asp249Gly
R3.1	HIS3	chrXV	722421	T	A	100	"YOR202W_CDS":p.Met159Lys
R3.1	HIS3	chrXV	722425	C	G	100	"YOR202W_CDS":p.Ile160Met
R3.1	HIS3	chrXV	722427	C	G	100	"YOR202W_CDS":p.Pro161Arg
R3.1	HIS3	chrXV	722429	C	G	100	"YOR202W_CDS":p.His162Asp
R3.1	ENV9	chrXV	796016	C	A	100	"YOR246C_CDS":p.Gly260Trp
R3.1	SET1	chrVIII	347838	C	T	98.6486	"YHR119W_CDS":p.Ala599Val
R3.1	GDH2	chrIV	71958	T	C	97.7273	"YDL215C_CDS":p.Asp654Gly
R3.1	NOB1	chrXV	430621	C	T	96	"YOR056C_CDS":p.Ala336Thr
R3.1	YKU70	chrXIII	838241	G	A	95.7746	"YMR284W_CDS":p.Asp19Asn
R3.1	HIS3	chrXV	722411	T	A	94.1176	"YOR202W_CDS":p.Ser156Thr
R3.1	Putative protein	chrXII	475943	G	T	91.6667	"YLR157W-D_CDS":p.Met60Ile
R3.1	Putative protein	chrXII	475968	C	A	91.6667	"YLR157W-D_CDS":p.Pro69Thr
R3.1	Putative protein	chrXII	475972	T	A	91.6667	"YLR157W-D_CDS":p.Leu70*
R3.1	Putative protein	chrIII	151622	C	T	90	"YCR018C-A_CDS":p.Asp81Asn
R3.2	YBL100W-B	chrII	30848	C	G	100	"YBL100W-AB_CDS":p.Ala305Gly
R3.2	Putative protein	chrIII	151622	C	T	100	"YCR018C-A_CDS":p.Asp81Asn
R3.2	Dubious	chrIX	47551	T	C	100	"YIL156W-A_CDS":p.Leu87Pro
R3.2	SKI8	chrVII	90829	C	A	100	"YGL213C_CDS":p.Arg140Met
R3.2	Putative protein	chrXII	475968	C	A	100	"YLR157W-D_CDS":p.Pro69Thr
R3.2	Putative protein	chrXII	475972	T	A	100	"YLR157W-D_CDS":p.Leu70*
R3.2	ERG6	chrXIII	252245	T	C	100	"YML008C_CDS":p.Asp249Gly
R3.2	HIS3	chrXV	722425	C	G	100	"YOR202W_CDS":p.Ile160Met
R3.2	HIS3	chrXV	722427	C	G	100	"YOR202W_CDS":p.Pro161Arg
R3.2	ENV9	chrXV	796016	C	A	100	"YOR246C_CDS":p.Gly260Trp
R3.2	NOB1	chrXV	430621	C	T	98.4127	"YOR056C_CDS":p.Ala336Thr
R3.2	Putative protein	chrV	105010	C	T	98.3607	"YEL025C_CDS":p.Val380Ile
R3.2	LDH1	chrII	632705	C	A	98.2456	"YBR204C_CDS":p.Gly226Val
R3.2	CEX1	chrXV	531955	C	A	98.0769	"YOR112W_CDS":p.Leu150Ile
R3.2	HIS3	chrXV	722429	C	G	96.875	"YOR202W_CDS":p.His162Asp
R3.2	YKU70	chrXIII	838241	G	A	96.6102	"YMR284W_CDS":p.Asp19Asn
R3.2	HIS3	chrXV	722421	T	A	96.5517	"YOR202W_CDS":p.Met159Lys
R3.2	GDH2	chrIV	71958	T	C	96.3636	"YDL215C_CDS":p.Asp654Gly
R3.2	HIS3	chrXV	722411	T	A	95.8333	"YOR202W_CDS":p.Ser156Thr
R3.2	HIS3	chrXV	722379	T	G	92.8571	"YOR202W_CDS":p.Leu145Arg
R3.2	Dubious	chrXII	732340	C	A	91.6667	"YLR302C_CDS":p.Val72Phe
R3.2	HIS3	chrXV	722328	T	G	90	"YOR202W_CDS":p.Leu128Arg
R3.3	YBL100W-B	chrII	30848	C	G	100	"YBL100W-AB_CDS":p.Ala305Gly
R3.3	LEU2	chrIII	92413	G	C	100	"YCL018W_CDS":p.Ala364Pro
R3.3	LEU2	chrIII	92416	T	C	100	"YCL018W_CDS":p.*365Gln
R3.3	Putative protein	chrIII	151612	G	T	100	"YCR018C-A_CDS":p.Ser84*
R3.3	Putative protein	chrIII	151622	C	T	100	"YCR018C-A_CDS":p.Asp81Asn
R3.3	GDH2	chrIV	71958	T	C	100	"YDL215C_CDS":p.Asp654Gly
R3.3	DIT1	chrIV	1274809	A	G	100	"YDR403W_CDS":p.Lys70Glu
R3.3	HKR1	chrIV	1308047	T	C	100	"YDR420W_CDS":p.Val594Ala
R3.3	Putative protein	chrIX	435758	C	A	100	"YIR042C_CDS":p.Glu76*
R3.3	Putative protein	chrXII	475968	C	A	100	"YLR157W-D_CDS":p.Pro69Thr
R3.3	Putative protein	chrXII	475972	T	A	100	"YLR157W-D_CDS":p.Leu70*
R3.3	YKU70	chrXIII	838241	G	A	100	"YMR284W_CDS":p.Asp19Asn
R3.3	NOB1	chrXV	430621	C	T	100	"YOR056C_CDS":p.Ala336Thr
R3.3	BUB1	chrVII	872133	C	T	98.5075	"YGR188C_CDS":p.Ala993Thr
R3.3	CHS2	chrII	312219	G	A	98.4127	"YBR038W_CDS":p.Val108Ile
R3.3	HIS3	chrXV	722427	C	G	96.875	"YOR202W_CDS":p.Pro161Arg
R3.3	NIS1	chrXIV	480989	T	A	96.3636	"YNL078W_CDS":p.*408Lys
R3.3	HIS3	chrXV	722411	T	A	95.2381	"YOR202W_CDS":p.Ser156Thr
R3.3	HIS3	chrXV	722429	C	G	93.75	"YOR202W_CDS":p.His162Asp
R3.3	HIS3	chrXV	722421	T	A	93.5484	"YOR202W_CDS":p.Met159Lys
R3.3	HIS3	chrXV	722425	C	G	93.5484	"YOR202W_CDS":p.Ile160Met
R3.3	MSH2	chrXV	150178	T	G	92.8571	"YOL090W_CDS":p.Ser933Ala
R3.3	Dubious	chrXII	732340	C	A	92.3077	"YLR302C_CDS":p.Val72Phe
R1	FLO1	chrI	205313	A	G	100	"YAR050W_CDS":p.Ile637Met
R1	Putative protein	chrIII	151612	G	T	100	"YCR018C-A_CDS":p.Ser84*
R1	Putative protein	chrIII	151622	C	T	100	"YCR018C-A_CDS":p.Asp81Asn
R1	GDH2	chrIV	71958	T	C	100	"YDL215C_CDS":p.Asp654Gly
R1	HKR1	chrIV	1308047	T	C	100	"YDR420W_CDS":p.Val594Ala
R1	ERG6	chrXIII	252245	T	C	100	"YML008C_CDS":p.Asp249Gly
R1	NOB1	chrXV	430621	C	T	100	"YOR056C_CDS":p.Ala336Thr
R1	ENV9	chrXV	796016	C	A	100	"YOR246C_CDS":p.Gly260Trp
R1	YKU70	chrXIII	838241	G	A	95.9184	"YMR284W_CDS":p.Asp19Asn
R1	Dubious	chrXII	732340	C	A	92.8571	"YLR302C_CDS":p.Val72Phe
R1	LEU2	chrIII	92413	G	C	90	"YCL018W_CDS":p.Ala364Pro
R1	LEU2	chrIII	92416	T	C	90	"YCL018W_CDS":p.*365Gln
